# Supplementary material for: (E)-1-(4-Meth­oxy­phen­yl)-3-(2,4,6-trimeth­oxy­phen­yl)prop-2-en-1-one
Source: Acta Crystallogr Sect E Struct Rep Online. 2011 May 14;67(Pt 6):o1432. doi: 10.1107/S1600536811017788 (PMC3120626; doi:10.1107/S1600536811017788)
Supplement: Supplementary file 1 [file e-67-o1432-sup1.cif]

##############################################################################
#                                                                            #
# This CIF contains the data in a paper accepted for publication in          #
# Acta Crystallographica Section E. It conforms to the requirements of       #
# Notes for Authors for Acta Crystallographica Section E, and has been       #
# peer reviewed under the auspices of the IUCr Commission on Journals.       #
#                                                                            #
# Full details of the Crystallographic Information File format               #
# are given in the paper "The Crystallographic Information File (CIF):       #
# a New Standard Archive File for Crystallography" by S. R. Hall, F. H.      #
# Allen and I. D. Brown [Acta Cryst. (1991), A47, 655-685].                  #
#                                                                            #
# The current version of the core CIF dictionary is obtainable from          #
# ftp://ftp.iucr.org/pub/cif_core.dic.                                       #
#                                                                            #
# Software is freely available for graphical display of the structure(s)     #
# in this CIF. For information consult the CIF software page                 #
# http://www.iucr.org/resources/cif/software.                                #
#                                                                            #
# This file may be used for bona fide research purposes within the           #
# scientific community so long as proper attribution is given to the journal # 
# article from which it was obtained.                                        #
#                                                                            #
##############################################################################
data_I
_audit_creation_method     SHELXL-97
_chemical_name_systematic
;
(<i>E</i>)-1-(4-Methoxyphenyl)-3-(2,4,6-trimethoxyphenyl)prop-2-en-1-one
;
_chemical_name_common     ?
_chemical_formula_moiety     'C19 H20 O5'
_chemical_formula_sum     'C19 H20 O5'
_chemical_formula_iupac     'C19 H20 O5'
_chemical_formula_weight     328.35
_chemical_melting_point     ?
_symmetry_cell_setting     orthorhombic
_symmetry_space_group_name_H-M     'P b c a'
_symmetry_space_group_name_Hall     '-P 2ac 2ab'
loop_
    _symmetry_equiv_pos_as_xyz
    'x, y, z'
    'x+1/2, -y+1/2, -z'
    '-x, y+1/2, -z+1/2'
    '-x+1/2, -y, z+1/2'
    '-x, -y, -z'
    '-x-1/2, y-1/2, z'
    'x, -y-1/2, z-1/2'
    'x-1/2, y, -z-1/2'
_cell_length_a     7.3339(6)
_cell_length_b     16.8260(14)
_cell_length_c     26.677(2)
_cell_angle_alpha     90.00
_cell_angle_beta     90.00
_cell_angle_gamma     90.00
_cell_volume     3291.9(5)
_cell_formula_units_Z     8
_cell_measurement_reflns_used     9911
_cell_measurement_theta_min     2.54
_cell_measurement_theta_max     27.48
_cell_measurement_temperature     133(2)
_exptl_crystal_description     block
_exptl_crystal_colour     colourless
_exptl_crystal_size_max     0.35
_exptl_crystal_size_mid     0.33
_exptl_crystal_size_min     0.31
_exptl_crystal_density_diffrn     1.325
_exptl_crystal_density_meas     ?
_exptl_crystal_density_method     'not measured'
_exptl_crystal_F_000     1392
_exptl_absorpt_coefficient_mu     0.096
_exptl_absorpt_correction_type     multi-scan
_exptl_absorpt_process_details     '(SADABS; Bruker, 2001)'
_exptl_absorpt_correction_T_min     0.9673
_exptl_absorpt_correction_T_max     0.9710
_exptl_special_details
;
;
_diffrn_ambient_temperature     133(2)
_diffrn_radiation_type     MoK\a
_diffrn_radiation_wavelength     0.71073
_diffrn_radiation_source     'fine-focus sealed tube'
_diffrn_radiation_monochromator     graphite
_diffrn_measurement_device_type     'Bruker SMART APEX CCD'
_diffrn_measurement_method     '\f and \w'
_diffrn_detector_area_resol_mean     ?
_diffrn_reflns_number     22257
_diffrn_reflns_av_R_equivalents     0.0204
_diffrn_reflns_av_sigmaI/netI     0.0146
_diffrn_reflns_theta_min     1.53
_diffrn_reflns_theta_max     27.00
_diffrn_reflns_theta_full     27.00
_diffrn_measured_fraction_theta_max     0.999
_diffrn_measured_fraction_theta_full     0.999
_diffrn_reflns_limit_h_min     -9
_diffrn_reflns_limit_h_max     8
_diffrn_reflns_limit_k_min     -21
_diffrn_reflns_limit_k_max     21
_diffrn_reflns_limit_l_min     -34
_diffrn_reflns_limit_l_max     33
_diffrn_standards_number     0
_diffrn_standards_interval_count     ?
_diffrn_standards_interval_time     ?
_diffrn_standards_decay_%     ?
_refine_special_details
;
Refinement of <i>F</i>^2^ against ALL reflections. The weighted <i>R</i>-factor
<i>wR</i> and goodness of fit <i>S</i> are based on <i>F</i>^2^, conventional
<i>R</i>-factors <i>R</i> are based on <i>F</i>, with <i>F</i> set to zero for
negative <i>F</i>^2^. The threshold expression of <i>F</i>^2^ >
\s(<i>F</i>^2^) is used only for calculating <i>R</i>-factors(gt) <i>etc</i>.
and is not relevant to the choice of reflections for refinement.
<i>R</i>-factors based on <i>F</i>^2^ are statistically about twice as large
as those based on <i>F</i>, and <i>R</i>- factors based on ALL data will be
even larger.
;
_reflns_number_total     3593
_reflns_number_gt     3380
_reflns_threshold_expression     I>2sigma(I)
_refine_ls_structure_factor_coef     Fsqd
_refine_ls_matrix_type     full
_refine_ls_R_factor_all     0.0390
_refine_ls_R_factor_gt     0.0371
_refine_ls_wR_factor_gt     0.1054
_refine_ls_wR_factor_ref     0.1078
_refine_ls_goodness_of_fit_ref     1.023
_refine_ls_restrained_S_all     1.023
_refine_ls_number_reflns     3593
_refine_ls_number_parameters     221
_refine_ls_number_restraints     0
_refine_ls_hydrogen_treatment     constr
_refine_ls_weighting_scheme     calc
_refine_ls_weighting_details
         'calc w=1/[\s^2^(Fo^2^)+(0.0656P)^2^+1.0603P] where P=(Fo^2^+2Fc^2^)/3'
_atom_sites_solution_hydrogens     geom
_atom_sites_solution_primary     direct
_atom_sites_solution_secondary     difmap
_refine_ls_shift/su_max     0.000
_refine_ls_shift/su_mean     0.000
_refine_diff_density_max     0.222
_refine_diff_density_min     -0.237
_refine_ls_extinction_method     none
_refine_ls_extinction_coef     ?
loop_
    _atom_type_symbol
    _atom_type_description
    _atom_type_scat_dispersion_real
    _atom_type_scat_dispersion_imag
    _atom_type_scat_source
    'C' 'C' 0.0033 0.0016
                         'International Tables Vol C Tables 4.2.6.8 and 6.1.1.4'
    'H' 'H' 0.0000 0.0000
                         'International Tables Vol C Tables 4.2.6.8 and 6.1.1.4'
    'O' 'O' 0.0106 0.0060
                         'International Tables Vol C Tables 4.2.6.8 and 6.1.1.4'
_computing_data_collection     'SMART (Bruker, 2001)'
_computing_cell_refinement     'SAINT (Bruker, 2001)'
_computing_data_reduction     'SAINT (Bruker, 2001)'
_computing_structure_solution     'SHELXS97 (Sheldrick, 2008)'
_computing_structure_refinement     'SHELXL97 (Sheldrick, 2008)'
_computing_molecular_graphics     'SHELXTL (Sheldrick, 2008)'
_computing_publication_material     'SHELXTL (Sheldrick, 2008)'
loop_
    _atom_site_type_symbol
    _atom_site_label
    _atom_site_fract_x
    _atom_site_fract_y
    _atom_site_fract_z
    _atom_site_U_iso_or_equiv
    _atom_site_adp_type
    _atom_site_calc_flag
    _atom_site_refinement_flags
    _atom_site_occupancy
    _atom_site_symmetry_multiplicity
    _atom_site_disorder_assembly
    _atom_site_disorder_group
    O O1 -0.11440(12) 0.09104(5) 0.52298(3) 0.0306(2) Uani d . 1 1 . .
    O O2 0.09328(11) 0.52918(4) 0.42318(3) 0.02358(18) Uani d . 1 1 . .
    O O3 0.15756(13) 0.77278(5) 0.33786(3) 0.0297(2) Uani d . 1 1 . .
    O O4 -0.01580(13) 0.53324(5) 0.24951(3) 0.0297(2) Uani d . 1 1 . .
    O O5 -0.12136(16) 0.28670(6) 0.32160(3) 0.0432(3) Uani d . 1 1 . .
    C C1 -0.17359(15) 0.18362(6) 0.40208(4) 0.0236(2) Uani d . 1 1 . .
    H H1 -0.2334 0.1716 0.3714 0.028 Uiso calc R 1 1 . .
    C C2 -0.18310(15) 0.13044(6) 0.44147(4) 0.0249(2) Uani d . 1 1 . .
    H H2 -0.2496 0.0823 0.4378 0.030 Uiso calc R 1 1 . .
    C C3 -0.09526(15) 0.14727(6) 0.48666(4) 0.0231(2) Uani d . 1 1 . .
    C C4 0.00426(15) 0.21720(6) 0.49199(4) 0.0237(2) Uani d . 1 1 . .
    H H4 0.0660 0.2285 0.5225 0.028 Uiso calc R 1 1 . .
    C C5 0.01209(15) 0.27031(6) 0.45199(4) 0.0228(2) Uani d . 1 1 . .
    H H5 0.0797 0.3181 0.4556 0.027 Uiso calc R 1 1 . .
    C C6 -0.07673(14) 0.25507(6) 0.40679(4) 0.0217(2) Uani d . 1 1 . .
    C C7 -0.07394(16) 0.31067(7) 0.36306(4) 0.0255(2) Uani d . 1 1 . .
    C C8 -0.01821(16) 0.39334(7) 0.37223(4) 0.0250(2) Uani d . 1 1 . .
    H H8 0.0155 0.4091 0.4051 0.030 Uiso calc R 1 1 . .
    C C9 -0.01402(15) 0.44698(7) 0.33494(4) 0.0238(2) Uani d . 1 1 . .
    H H9 -0.0486 0.4273 0.3029 0.029 Uiso calc R 1 1 . .
    C C10 0.03548(14) 0.53061(6) 0.33628(4) 0.0212(2) Uani d . 1 1 . .
    C C11 0.08965(14) 0.57253(6) 0.37997(4) 0.0206(2) Uani d . 1 1 . .
    C C12 0.13343(15) 0.65221(6) 0.37886(4) 0.0227(2) Uani d . 1 1 . .
    H H12 0.1726 0.6784 0.4085 0.027 Uiso calc R 1 1 . .
    C C13 0.11981(15) 0.69401(6) 0.33384(4) 0.0231(2) Uani d . 1 1 . .
    C C14 0.07144(15) 0.65615(7) 0.28945(4) 0.0239(2) Uani d . 1 1 . .
    H H14 0.0653 0.6847 0.2588 0.029 Uiso calc R 1 1 . .
    C C15 0.03215(15) 0.57507(7) 0.29121(4) 0.0226(2) Uani d . 1 1 . .
    C C16 -0.0194(2) 0.10198(8) 0.56923(5) 0.0365(3) Uani d . 1 1 . .
    H H16A 0.1116 0.1067 0.5626 0.055 Uiso calc R 1 1 . .
    H H16B -0.0416 0.0563 0.5912 0.055 Uiso calc R 1 1 . .
    H H16C -0.0631 0.1505 0.5856 0.055 Uiso calc R 1 1 . .
    C C17 0.15775(17) 0.56770(7) 0.46741(4) 0.0274(2) Uani d . 1 1 . .
    H H17A 0.2826 0.5866 0.4619 0.041 Uiso calc R 1 1 . .
    H H17B 0.1563 0.5300 0.4954 0.041 Uiso calc R 1 1 . .
    H H17C 0.0787 0.6130 0.4752 0.041 Uiso calc R 1 1 . .
    C C18 0.1300(2) 0.82163(7) 0.29468(5) 0.0364(3) Uani d . 1 1 . .
    H H18A 0.2094 0.8034 0.2675 0.055 Uiso calc R 1 1 . .
    H H18B 0.1595 0.8769 0.3029 0.055 Uiso calc R 1 1 . .
    H H18C 0.0024 0.8181 0.2840 0.055 Uiso calc R 1 1 . .
    C C19 0.02210(17) 0.56754(7) 0.20163(4) 0.0286(3) Uani d . 1 1 . .
    H H19A -0.0531 0.6151 0.1970 0.043 Uiso calc R 1 1 . .
    H H19B -0.0059 0.5289 0.1752 0.043 Uiso calc R 1 1 . .
    H H19C 0.1513 0.5821 0.1998 0.043 Uiso calc R 1 1 . .
loop_
    _atom_site_aniso_label
    _atom_site_aniso_U_11
    _atom_site_aniso_U_22
    _atom_site_aniso_U_33
    _atom_site_aniso_U_12
    _atom_site_aniso_U_13
    _atom_site_aniso_U_23
    O1 0.0364(5) 0.0276(4) 0.0278(4) -0.0038(3) -0.0007(3) 0.0050(3)
    O2 0.0312(4) 0.0216(4) 0.0179(4) -0.0018(3) -0.0029(3) -0.0002(3)
    O3 0.0428(5) 0.0211(4) 0.0253(4) -0.0041(3) -0.0032(3) 0.0026(3)
    O4 0.0398(5) 0.0312(4) 0.0182(4) -0.0090(4) -0.0033(3) 0.0003(3)
    O5 0.0722(7) 0.0338(5) 0.0238(4) -0.0168(5) -0.0113(4) -0.0003(3)
    C1 0.0224(5) 0.0244(5) 0.0240(5) -0.0017(4) -0.0004(4) -0.0042(4)
    C2 0.0225(5) 0.0223(5) 0.0299(6) -0.0043(4) 0.0014(4) -0.0021(4)
    C3 0.0218(5) 0.0223(5) 0.0251(5) 0.0029(4) 0.0040(4) 0.0012(4)
    C4 0.0238(5) 0.0245(5) 0.0229(5) 0.0009(4) -0.0014(4) -0.0034(4)
    C5 0.0238(5) 0.0203(5) 0.0241(5) -0.0022(4) 0.0005(4) -0.0034(4)
    C6 0.0220(5) 0.0210(5) 0.0222(5) -0.0001(4) 0.0021(4) -0.0032(4)
    C7 0.0296(6) 0.0251(5) 0.0219(5) -0.0029(4) -0.0009(4) -0.0017(4)
    C8 0.0289(5) 0.0245(5) 0.0218(5) -0.0022(4) -0.0001(4) -0.0026(4)
    C9 0.0240(5) 0.0245(5) 0.0228(5) -0.0017(4) -0.0008(4) -0.0029(4)
    C10 0.0192(5) 0.0228(5) 0.0216(5) 0.0000(4) 0.0004(4) 0.0001(4)
    C11 0.0179(5) 0.0243(5) 0.0195(5) 0.0020(4) 0.0011(4) 0.0011(4)
    C12 0.0238(5) 0.0236(5) 0.0207(5) 0.0001(4) 0.0003(4) -0.0015(4)
    C13 0.0218(5) 0.0216(5) 0.0258(5) -0.0006(4) 0.0018(4) 0.0007(4)
    C14 0.0239(5) 0.0270(5) 0.0206(5) -0.0003(4) -0.0003(4) 0.0026(4)
    C15 0.0202(5) 0.0275(5) 0.0202(5) -0.0007(4) -0.0007(4) -0.0013(4)
    C16 0.0475(8) 0.0368(7) 0.0252(6) -0.0010(6) -0.0025(5) 0.0057(5)
    C17 0.0367(6) 0.0252(5) 0.0204(5) -0.0020(5) -0.0060(4) -0.0009(4)
    C18 0.0507(8) 0.0267(6) 0.0319(6) -0.0080(5) -0.0088(6) 0.0085(5)
    C19 0.0315(6) 0.0354(6) 0.0189(5) -0.0007(5) -0.0016(4) 0.0014(4)
_geom_special_details
;
All e.s.d.'s (except the e.s.d. in the dihedral angle between two l.s. planes)
are estimated using the full covariance matrix. The cell e.s.d.'s are taken
into account individually in the estimation of e.s.d.'s in distances, angles
and torsion angles; correlations between e.s.d.'s in cell parameters are only
used when they are defined by crystal symmetry. An approximate (isotropic)
treatment of cell e.s.d.'s is used for estimating e.s.d.'s involving l.s.
planes.
;
loop_
    _geom_bond_atom_site_label_1
    _geom_bond_atom_site_label_2
    _geom_bond_site_symmetry_2
    _geom_bond_distance
    _geom_bond_publ_flag
    O1 C3 . 1.3615(13) ?
    O1 C16 . 1.4287(15) ?
    O2 C11 . 1.3643(12) ?
    O2 C17 . 1.4269(12) ?
    O3 C13 . 1.3584(13) ?
    O3 C18 . 1.4294(13) ?
    O4 C15 . 1.3623(13) ?
    O4 C19 . 1.4290(13) ?
    O5 C7 . 1.2275(14) ?
    C1 C2 . 1.3818(15) ?
    C1 C6 . 1.4021(15) ?
    C1 H1 . 0.9500 ?
    C2 C3 . 1.3959(16) ?
    C2 H2 . 0.9500 ?
    C3 C4 . 1.3919(15) ?
    C4 C5 . 1.3931(15) ?
    C4 H4 . 0.9500 ?
    C5 C6 . 1.3941(15) ?
    C5 H5 . 0.9500 ?
    C6 C7 . 1.4955(15) ?
    C7 C8 . 1.4703(15) ?
    C8 C9 . 1.3435(15) ?
    C8 H8 . 0.9500 ?
    C9 C10 . 1.4538(15) ?
    C9 H9 . 0.9500 ?
    C10 C15 . 1.4163(14) ?
    C10 C11 . 1.4191(14) ?
    C11 C12 . 1.3789(15) ?
    C12 C13 . 1.3954(15) ?
    C12 H12 . 0.9500 ?
    C13 C14 . 1.3907(15) ?
    C14 C15 . 1.3951(16) ?
    C14 H14 . 0.9500 ?
    C16 H16A . 0.9800 ?
    C16 H16B . 0.9800 ?
    C16 H16C . 0.9800 ?
    C17 H17A . 0.9800 ?
    C17 H17B . 0.9800 ?
    C17 H17C . 0.9800 ?
    C18 H18A . 0.9800 ?
    C18 H18B . 0.9800 ?
    C18 H18C . 0.9800 ?
    C19 H19A . 0.9800 ?
    C19 H19B . 0.9800 ?
    C19 H19C . 0.9800 ?
loop_
    _geom_angle_atom_site_label_1
    _geom_angle_atom_site_label_2
    _geom_angle_atom_site_label_3
    _geom_angle_site_symmetry_1
    _geom_angle_site_symmetry_3
    _geom_angle
    _geom_angle_publ_flag
    C3 O1 C16 . . 118.34(9) ?
    C11 O2 C17 . . 117.53(8) ?
    C13 O3 C18 . . 117.94(9) ?
    C15 O4 C19 . . 118.10(9) ?
    C2 C1 C6 . . 120.84(10) ?
    C2 C1 H1 . . 119.6 ?
    C6 C1 H1 . . 119.6 ?
    C1 C2 C3 . . 120.13(10) ?
    C1 C2 H2 . . 119.9 ?
    C3 C2 H2 . . 119.9 ?
    O1 C3 C4 . . 124.67(10) ?
    O1 C3 C2 . . 115.22(10) ?
    C4 C3 C2 . . 120.11(10) ?
    C3 C4 C5 . . 119.05(10) ?
    C3 C4 H4 . . 120.5 ?
    C5 C4 H4 . . 120.5 ?
    C4 C5 C6 . . 121.69(10) ?
    C4 C5 H5 . . 119.2 ?
    C6 C5 H5 . . 119.2 ?
    C5 C6 C1 . . 118.16(10) ?
    C5 C6 C7 . . 123.58(10) ?
    C1 C6 C7 . . 118.26(9) ?
    O5 C7 C8 . . 122.65(10) ?
    O5 C7 C6 . . 119.56(10) ?
    C8 C7 C6 . . 117.76(9) ?
    C9 C8 C7 . . 121.24(10) ?
    C9 C8 H8 . . 119.4 ?
    C7 C8 H8 . . 119.4 ?
    C8 C9 C10 . . 129.63(10) ?
    C8 C9 H9 . . 115.2 ?
    C10 C9 H9 . . 115.2 ?
    C15 C10 C11 . . 116.08(9) ?
    C15 C10 C9 . . 119.08(9) ?
    C11 C10 C9 . . 124.83(9) ?
    O2 C11 C12 . . 122.24(9) ?
    O2 C11 C10 . . 115.70(9) ?
    C12 C11 C10 . . 122.06(10) ?
    C11 C12 C13 . . 119.46(10) ?
    C11 C12 H12 . . 120.3 ?
    C13 C12 H12 . . 120.3 ?
    O3 C13 C14 . . 124.49(10) ?
    O3 C13 C12 . . 114.15(9) ?
    C14 C13 C12 . . 121.36(10) ?
    C13 C14 C15 . . 118.16(10) ?
    C13 C14 H14 . . 120.9 ?
    C15 C14 H14 . . 120.9 ?
    O4 C15 C14 . . 122.07(10) ?
    O4 C15 C10 . . 115.14(9) ?
    C14 C15 C10 . . 122.78(10) ?
    O1 C16 H16A . . 109.5 ?
    O1 C16 H16B . . 109.5 ?
    H16A C16 H16B . . 109.5 ?
    O1 C16 H16C . . 109.5 ?
    H16A C16 H16C . . 109.5 ?
    H16B C16 H16C . . 109.5 ?
    O2 C17 H17A . . 109.5 ?
    O2 C17 H17B . . 109.5 ?
    H17A C17 H17B . . 109.5 ?
    O2 C17 H17C . . 109.5 ?
    H17A C17 H17C . . 109.5 ?
    H17B C17 H17C . . 109.5 ?
    O3 C18 H18A . . 109.5 ?
    O3 C18 H18B . . 109.5 ?
    H18A C18 H18B . . 109.5 ?
    O3 C18 H18C . . 109.5 ?
    H18A C18 H18C . . 109.5 ?
    H18B C18 H18C . . 109.5 ?
    O4 C19 H19A . . 109.5 ?
    O4 C19 H19B . . 109.5 ?
    H19A C19 H19B . . 109.5 ?
    O4 C19 H19C . . 109.5 ?
    H19A C19 H19C . . 109.5 ?
    H19B C19 H19C . . 109.5 ?
loop_
    _geom_torsion_atom_site_label_1
    _geom_torsion_atom_site_label_2
    _geom_torsion_atom_site_label_3
    _geom_torsion_atom_site_label_4
    _geom_torsion_site_symmetry_1
    _geom_torsion_site_symmetry_2
    _geom_torsion_site_symmetry_3
    _geom_torsion_site_symmetry_4
    _geom_torsion
    _geom_torsion_publ_flag
    C6 C1 C2 C3 . . . . -0.21(16) ?
    C16 O1 C3 C4 . . . . -3.10(16) ?
    C2 C3 O1 C16 . . . . 176.37(10) ?
    C1 C2 C3 O1 . . . . 179.65(10) ?
    C1 C2 C3 C4 . . . . -0.85(16) ?
    O1 C3 C4 C5 . . . . -179.52(10) ?
    C2 C3 C4 C5 . . . . 1.03(16) ?
    C3 C4 C5 C6 . . . . -0.17(16) ?
    C4 C5 C6 C1 . . . . -0.86(16) ?
    C4 C5 C6 C7 . . . . 179.29(10) ?
    C2 C1 C6 C5 . . . . 1.04(16) ?
    C2 C1 C6 C7 . . . . -179.09(10) ?
    C5 C6 C7 O5 . . . . 164.74(12) ?
    C1 C6 C7 O5 . . . . -15.12(16) ?
    C5 C6 C7 C8 . . . . -16.87(16) ?
    C1 C6 C7 C8 . . . . 163.27(10) ?
    O5 C7 C8 C9 . . . . -1.00(19) ?
    C6 C7 C8 C9 . . . . -179.34(10) ?
    C7 C8 C9 C10 . . . . 179.64(11) ?
    C8 C9 C10 C15 . . . . 178.89(11) ?
    C8 C9 C10 C11 . . . . -0.59(19) ?
    C17 O2 C11 C12 . . . . -4.60(15) ?
    C10 C11 O2 C17 . . . . 176.22(9) ?
    C15 C10 C11 O2 . . . . -179.71(9) ?
    C9 C10 C11 O2 . . . . -0.21(15) ?
    C15 C10 C11 C12 . . . . 1.10(15) ?
    C9 C10 C11 C12 . . . . -179.40(10) ?
    O2 C11 C12 C13 . . . . -177.37(10) ?
    C10 C11 C12 C13 . . . . 1.76(16) ?
    C18 O3 C13 C14 . . . . 5.92(17) ?
    C12 C13 O3 C18 . . . . -174.09(10) ?
    C11 C12 C13 O3 . . . . 176.86(10) ?
    C11 C12 C13 C14 . . . . -3.16(16) ?
    O3 C13 C14 C15 . . . . -178.47(10) ?
    C12 C13 C14 C15 . . . . 1.56(17) ?
    C14 C15 O4 C19 . . . . 16.90(16) ?
    C19 O4 C15 C10 . . . . -164.29(10) ?
    C13 C14 C15 O4 . . . . -179.79(10) ?
    C13 C14 C15 C10 . . . . 1.49(17) ?
    C11 C10 C15 O4 . . . . 178.43(9) ?
    C9 C10 C15 O4 . . . . -1.10(15) ?
    C11 C10 C15 C14 . . . . -2.77(16) ?
    C9 C10 C15 C14 . . . . 177.70(10) ?
loop_
    _geom_hbond_atom_site_label_D
    _geom_hbond_atom_site_label_H
    _geom_hbond_atom_site_label_A
    _geom_hbond_site_symmetry_A
    _geom_hbond_distance_DH
    _geom_hbond_distance_HA
    _geom_hbond_distance_DA
    _geom_hbond_angle_DHA
    _geom_hbond_publ_flag
    C1 H1 Cg2 8_445 0.95 2.89 3.6744(12) 140 yes
    C4 H4 Cg1 4_556 0.95 2.94 3.6921(12) 137 yes
    C17 H17a Cg1 8_555 0.98 2.96 3.8913(13) 159 yes
    C19 H19a Cg2 6_455 0.98 2.82 3.4705(13) 125 yes
    C16 H16c O3 5_566 0.98 2.51 3.4074(16) 152 yes
    C18 H18a O5 3_555 0.98 2.48 3.1578(16) 126 yes
data_global
_journal_date_recd_electronic     2011-04-23
_journal_date_accepted     2011-05-11
_journal_name_full     'Acta Crystallographica, Section E'
_journal_year     2011
_journal_volume     67
_journal_issue      6
_journal_page_first     o1432
_journal_page_last     o1432
_journal_paper_category     QO
_journal_coeditor_code     FF2009
_publ_contact_author_name     'Meiling Zhang '
_publ_contact_author_address
;
School of Pharmacy
Wenzhou Medical College
Wenzhou, Zhejiang Province
325035, People's Republic of China
;
_publ_contact_author_email     'wjzwzmc@126.com'
_publ_contact_author_fax     ?
_publ_contact_author_phone     '86 577 86689984'
_publ_section_title
;
(<i>E</i>)-1-(4-Methoxyphenyl)-3-(2,4,6-trimethoxyphenyl)prop-2-en-1-one
;
loop_
    _publ_author_name
    _publ_author_footnote
    _publ_author_address
    'Cai, Yuepiao' .
;
School of Pharmacy
Wenzhou Medical College
Wenzhou
Zhejiang Province 325035,
People's Republic of China
;
    'Wang, Zhankun' .
;
Physical Education Department
Wenzhou Medical College
Wenzhou
Zhejiang Province 325035
People's Republic of China
;
    'Li, Zhe' .
;
Life Science College
Wenzhou Medical College
Wenzhou
Zhejiang Province 325035,
People's Republic of China
;
    'Zhang, Meiling' .
;
School of Pharmacy
Wenzhou Medical College
Wenzhou
Zhejiang Province 325035,
People's Republic of China
;
    'Wu, Jianzhang' .
;
School of Pharmacy
Wenzhou Medical College
Wenzhou
Zhejiang Province 325035,
People's Republic of China
;
