# Supplementary material for: (E)-1-(4-Meth­oxy­phen­yl)-3-(2,4,6-trimeth­oxy­phen­yl)prop-2-en-1-one
Source: Acta Crystallogr Sect E Struct Rep Online. 2011 May 14;67(Pt 6):o1432. doi: 10.1107/S1600536811017788 (PMC3120626; doi:10.1107/S1600536811017788)
Supplement: Supplementary file 2 [file e-67-o1432-Isup2.hkl]

# 
# h,k,l, Fc-squared, Fo-squared, sigma(Fo-squared) and status flag 
# 
data_I
_shelx_title ' mo_dm1146_0m in Pbca' 
_shelx_refln_list_code          4 
_shelx_F_calc_maximum      417.95 
_exptl_crystal_F_000      1392.00 
_reflns_d_resolution_high  0.7828 
 
loop_ 
 _symmetry_equiv_pos_as_xyz 
 'x, y, z' 
 'x+1/2, -y+1/2, -z' 
 '-x, y+1/2, -z+1/2' 
 '-x+1/2, -y, z+1/2' 
 '-x, -y, -z' 
 '-x-1/2, y-1/2, z' 
 'x, -y-1/2, z-1/2' 
 'x-1/2, y, -z-1/2' 
 
_cell_length_a     7.3339 
_cell_length_b    16.8260 
_cell_length_c    26.6766 
_cell_angle_alpha  90.000 
_cell_angle_beta   90.000 
_cell_angle_gamma  90.000 
 
_shelx_F_squared_multiplier     1.000 
 
loop_ 
 _refln_index_h 
 _refln_index_k 
 _refln_index_l 
 _refln_F_squared_calc 
 _refln_F_squared_meas 
 _refln_F_squared_sigma 
 _refln_observed_status 
   2   0   0   140757.13   105612.26   3618.07 o 
   4   0   0     2325.42     3003.00    264.52 o 
   6   0   0     1507.70     1575.34     26.99 o 
   8   0   0      571.83      614.62     12.10 o 
   2   1   0   174682.59   125140.98   2583.28 o 
   4   1   0      717.88      898.17      9.73 o 
   6   1   0      584.82      603.07      7.90 o 
   8   1   0        1.79        0.88      1.52 o 
   0   2   0     3698.06     3629.11     47.26 o 
   2   2   0    10140.47    10297.10    105.41 o 
   4   2   0     6882.73     7253.30    133.40 o 
   6   2   0        4.39        1.97      1.32 o 
   8   2   0       13.96       14.72      2.28 o 
   2   3   0     6339.14     5948.10    183.23 o 
   4   3   0     4144.93     4375.46     49.89 o 
   6   3   0      934.21      964.46     10.68 o 
   8   3   0      404.64      394.74      9.01 o 
   4   4   0      783.33      861.16     10.35 o 
   6   4   0       86.53       86.32      2.06 o 
   8   4   0       31.11       30.94      2.79 o 
   2   5   0      997.06      555.00     78.96 o 
   4   5   0     1033.92     1179.00     13.95 o 
   6   5   0       62.57       60.52      2.09 o 
   8   5   0       44.62       39.66      2.79 o 
   0   6   0     8151.47     7538.42     99.08 o 
   2   6   0     6091.88     6237.10     75.11 o 
   4   6   0     2558.35     2634.41     68.66 o 
   6   6   0      760.03      716.39      9.33 o 
   8   6   0      180.72      174.44      5.58 o 
   2   7   0     3967.84     4145.68     51.34 o 
   4   7   0      200.69      194.96      9.69 o 
   6   7   0       79.64       84.20      2.41 o 
   8   7   0        4.24        6.09      1.68 o 
   0   8   0    11362.73    11313.86    588.48 o 
   2   8   0      586.25      587.87      7.55 o 
   4   8   0      252.25      261.72     15.55 o 
   6   8   0       33.70       32.51      2.28 o 
   8   8   0       87.52       89.06      5.79 o 
   2   9   0      760.08      707.23      7.95 o 
   4   9   0        4.82        1.91      0.70 o 
   6   9   0       40.94       35.53      2.28 o 
   8   9   0      293.23      298.84      6.30 o 
   0  10   0      121.61      172.48      3.04 o 
   2  10   0      442.16      456.28      4.88 o 
   4  10   0       80.19       93.95      2.06 o 
   6  10   0      149.94      118.71      3.80 o 
   8  10   0      189.06      163.28      4.56 o 
   2  11   0      232.78      233.52      2.92 o 
   4  11   0      369.07      344.25      4.44 o 
   6  11   0       28.83       30.73      2.37 o 
   8  11   0        6.68        6.14      2.28 o 
   0  12   0       49.57       50.85      2.99 o 
   2  12   0      140.49      124.80      2.02 o 
   4  12   0      758.36      635.82      9.88 o 
   6  12   0      805.50      709.37     11.13 o 
   2  13   0      108.31       73.08      1.74 o 
   4  13   0      654.85      617.79      9.60 o 
   6  13   0        0.04        2.47      1.68 o 
   0  14   0       11.26       18.01      1.52 o 
   2  14   0      337.50      335.44      4.44 o 
   4  14   0      227.21      236.07      5.32 o 
   6  14   0       12.00       13.03      2.28 o 
   2  15   0      619.63      546.34      6.55 o 
   4  15   0      198.67      163.28      4.56 o 
   6  15   0      284.31      288.69      6.08 o 
   0  16   0     1129.12     1077.52     15.40 o 
   2  16   0     1263.76     1240.94     15.09 o 
   4  16   0       32.47       26.82      2.28 o 
   6  16   0        4.90        9.21      2.28 o 
   2  17   0      484.50      468.23      6.89 o 
   4  17   0       12.23       18.86      2.28 o 
   0  18   0      508.20      416.62      7.07 o 
   2  18   0        0.84        6.74      1.68 o 
   4  18   0      675.56      647.99     10.64 o 
   2  19   0      100.34       91.33      3.80 o 
   4  19   0      347.59      349.10      7.07 o 
   0  20   0      452.21      429.03     13.16 o 
   2  20   0        0.30        2.07      1.99 o 
   2  21   0       21.87       17.18      2.28 o 
   1   1   1     4682.17     4821.83     39.05 o 
   2   1   1     4197.38     4410.28     33.16 o 
   3   1   1      497.84      613.83      5.34 o 
   4   1   1      433.49      465.88      3.75 o 
   5   1   1      241.39      240.83      2.57 o 
   6   1   1       20.75       21.23      1.01 o 
   7   1   1        3.16        1.81      1.06 o 
   8   1   1        2.70        4.17      1.28 o 
   9   1   1        1.06        2.63      1.92 o 
   0   2   1     9038.66     8425.61     81.95 o 
   1   2   1      578.61      583.06     15.20 o 
   2   2   1      286.69      302.48      2.50 o 
   3   2   1      800.86      870.97      6.57 o 
   4   2   1        8.04       15.74      0.88 o 
   5   2   1      200.40      232.71      2.35 o 
   6   2   1       55.62       49.86      1.44 o 
   7   2   1       12.10       14.10      0.93 o 
   8   2   1       93.40       91.01      2.22 o 
   9   2   1       92.64       95.83      3.80 o 
   1   3   1     6473.92     6261.06     88.38 o 
   2   3   1      668.86      626.94      5.54 o 
   3   3   1      825.43      811.88      6.15 o 
   4   3   1      227.39      262.51      2.72 o 
   5   3   1      156.52      181.03      2.08 o 
   6   3   1        1.94       -0.88      0.88 o 
   7   3   1        8.39        8.39      0.99 o 
   8   3   1        0.31        0.53      1.18 o 
   9   3   1        3.79        2.96      1.97 o 
   0   4   1    25831.94    24764.22    248.21 o 
   1   4   1     2588.62     2391.99     16.31 o 
   2   4   1     5008.71     4953.04     75.03 o 
   3   4   1        0.11        0.29      0.44 o 
   4   4   1       18.08       22.59      0.93 o 
   5   4   1        2.79        3.85      0.60 o 
   6   4   1        0.00       -0.29      0.88 o 
   7   4   1      361.01      360.01      4.24 o 
   8   4   1        6.90        4.28      1.33 o 
   9   4   1       32.27       34.61      2.09 o 
   1   5   1     4942.64     4654.47     43.12 o 
   2   5   1     2127.85     2089.50     21.39 o 
   3   5   1      223.35      250.94      2.46 o 
   4   5   1       10.48        9.04      0.92 o 
   5   5   1     1650.81     1751.14     13.10 o 
   6   5   1        8.95        9.56      0.88 o 
   7   5   1      116.21      120.84      2.23 o 
   8   5   1        1.01        2.87      1.42 o 
   9   5   1       59.12       71.75      3.29 o 
   0   6   1      247.87      254.76      6.77 o 
   1   6   1     5221.33     5101.39     41.09 o 
   2   6   1     4701.78     4729.44     38.27 o 
   3   6   1     4614.89     4885.56     42.19 o 
   4   6   1     2386.13     2429.61     18.73 o 
   5   6   1       85.12       92.77      1.56 o 
   6   6   1       39.85       39.99      1.40 o 
   7   6   1      100.31      106.18      2.16 o 
   8   6   1       41.67       44.03      2.06 o 
   1   7   1      586.65      582.66      5.04 o 
   2   7   1     3117.16     3368.89     29.00 o 
   3   7   1      102.11      102.97      1.55 o 
   4   7   1      128.84      116.97      1.82 o 
   5   7   1       40.80       48.86      1.83 o 
   6   7   1      149.16      144.61      2.39 o 
   7   7   1      195.81      183.80      3.01 o 
   8   7   1        7.78        6.69      1.72 o 
   0   8   1    25236.80    26415.05    269.26 o 
   1   8   1      601.37      568.93      4.44 o 
   2   8   1     2553.90     2577.87     18.65 o 
   3   8   1      621.56      604.37      5.34 o 
   5   8   1       27.72       27.39      1.22 o 
   6   8   1       84.18       72.15      1.89 o 
   7   8   1        0.20        0.00      1.07 o 
   8   8   1        0.02        0.85      1.13 o 
   1   9   1     1335.65     1339.99      9.32 o 
   2   9   1     4425.23     4589.27     31.13 o 
   3   9   1      392.61      363.47      6.99 o 
   4   9   1       54.53       35.50      5.26 o 
   5   9   1       10.28        4.05      0.83 o 
   6   9   1        0.62        0.00      1.07 o 
   7   9   1       86.92       83.77      2.22 o 
   8   9   1       31.83       40.35      1.92 o 
   0  10   1     1329.65     1458.70     13.93 o 
   1  10   1       16.77       21.45      0.76 o 
   2  10   1      215.20      209.00      2.26 o 
   3  10   1      390.41      343.83      3.47 o 
   4  10   1      261.71      251.65      2.52 o 
   5  10   1      158.43      157.75      2.39 o 
   6  10   1       39.58       40.12      1.86 o 
   7  10   1       99.37       96.62      2.47 o 
   8  10   1        0.79        3.95      1.47 o 
   1  11   1      410.21      361.99      2.83 o 
   2  11   1      228.59      226.98      2.06 o 
   3  11   1       24.84       39.15      1.11 o 
   4  11   1      108.77      113.08      1.85 o 
   5  11   1        6.96        9.21      1.07 o 
   6  11   1        0.08        2.41      1.07 o 
   7  11   1       95.80       91.52      2.57 o 
   8  11   1       48.18       48.19      2.15 o 
   0  12   1       48.60       42.85      1.58 o 
   1  12   1        3.38        2.36      0.46 o 
   2  12   1      105.67      123.97      1.43 o 
   3  12   1      115.81       95.28      1.45 o 
   4  12   1        4.71        9.45      1.51 o 
   5  12   1      295.08      257.59      3.76 o 
   6  12   1      172.69      162.23      3.01 o 
   7  12   1       11.91       12.69      1.61 o 
   1  13   1      200.36      211.06      1.98 o 
   2  13   1       34.75       36.48      0.99 o 
   3  13   1       54.78       39.95      1.23 o 
   4  13   1      968.95      908.98      9.48 o 
   5  13   1      267.11      245.82      3.76 o 
   6  13   1      303.86      292.02      4.30 o 
   7  13   1       46.31       35.30      1.92 o 
   0  14   1       41.74       36.03      1.59 o 
   1  14   1       27.05       27.16      0.82 o 
   2  14   1      539.83      446.25      3.70 o 
   3  14   1      136.55      121.52      2.31 o 
   4  14   1      198.71      160.17      2.92 o 
   5  14   1        1.66        3.95      1.19 o 
   6  14   1       60.78       63.50      2.15 o 
   7  14   1       40.22       33.74      2.15 o 
   1  15   1       19.38       27.97      0.98 o 
   2  15   1      382.07      308.37      3.24 o 
   3  15   1      406.49      375.58      4.39 o 
   4  15   1       11.08       11.06      1.26 o 
   5  15   1      132.92      114.99      2.69 o 
   6  15   1        0.02        7.24      1.61 o 
   0  16   1     2774.95     2411.14     23.06 o 
   1  16   1      104.65       96.23      1.59 o 
   2  16   1      609.55      601.96      5.73 o 
   3  16   1       20.59       20.24      1.61 o 
   4  16   1        7.77       11.38      1.47 o 
   5  16   1       90.44       89.71      2.69 o 
   6  16   1       80.61       75.75      2.69 o 
   1  17   1       87.31      103.89      2.59 o 
   2  17   1      453.60      395.71      4.54 o 
   3  17   1      324.14      310.40      4.30 o 
   4  17   1      139.25      131.44      2.69 o 
   5  17   1        3.49        2.53      1.47 o 
   0  18   1        1.49        6.50      2.11 o 
   1  18   1        9.37       12.35      1.26 o 
   2  18   1        0.64        4.26      1.13 o 
   3  18   1      190.34      188.06      3.22 o 
   4  18   1      101.75      132.41      3.11 o 
   5  18   1       54.64       47.92      2.15 o 
   1  19   1      244.98      212.16      2.79 o 
   2  19   1       39.00       41.09      1.82 o 
   3  19   1      492.31      484.02      6.07 o 
   4  19   1       15.55       22.58      1.74 o 
   0  20   1       52.95       44.93      3.16 o 
   1  20   1      243.40      268.04      3.92 o 
   2  20   1        7.84       10.51      1.47 o 
   3  20   1        1.24        4.15      1.47 o 
   1  21   1       38.38       49.43      3.72 o 
   0   0   2      248.89      193.46      5.26 o 
   1   0   2     5926.95     5849.31     68.91 o 
   2   0   2     5054.93     5118.40     52.51 o 
   3   0   2     7213.97     7546.21     86.18 o 
   4   0   2     2183.57     2376.14     24.44 o 
   5   0   2      495.64      512.61      6.73 o 
   6   0   2      128.53      140.88      2.91 o 
   7   0   2      503.32      517.65      7.24 o 
   8   0   2        0.14       -2.19      1.52 o 
   9   0   2      276.93      285.58     10.53 o 
   1   1   2      698.39      725.14      5.92 o 
   2   1   2     1267.46     1270.10      8.89 o 
   3   1   2     3953.94     3974.13     31.80 o 
   4   1   2      340.53      331.48      3.55 o 
   5   1   2      945.94     1022.23      8.28 o 
   6   1   2       27.49       25.82      0.99 o 
   7   1   2      279.45      289.32      3.26 o 
   8   1   2      208.96      229.70      3.40 o 
   9   1   2       38.80       36.86      2.71 o 
   0   2   2     1217.45     1122.33     17.13 o 
   1   2   2     2585.69     2643.45     24.76 o 
   2   2   2    25065.00    25080.28    198.10 o 
   3   2   2     5837.24     6158.65     49.34 o 
   4   2   2    17659.80    18675.00    147.81 o 
   5   2   2     1315.94     1425.85     11.34 o 
   6   2   2     1415.43     1513.76     12.18 o 
   7   2   2       47.74       52.35      1.53 o 
   8   2   2       67.77       72.33      2.15 o 
   9   2   2      530.69      547.10      9.60 o 
   1   3   2    10232.35    10055.64     85.05 o 
   2   3   2    17887.63    17607.25    151.33 o 
   3   3   2        7.38       13.46      1.14 o 
   4   3   2      229.39      230.75      2.22 o 
   5   3   2     2929.18     3048.35     22.26 o 
   6   3   2     1092.67     1129.53      9.34 o 
   7   3   2      705.13      714.40      7.31 o 
   8   3   2       29.67       24.24      1.77 o 
   9   3   2        6.73        6.58      2.28 o 
   0   4   2     6525.30     6014.64     55.75 o 
   1   4   2      150.53      123.13      1.40 o 
   2   4   2      887.93      913.42     13.70 o 
   3   4   2      975.91     1018.84      7.97 o 
   4   4   2      735.27      822.59      6.35 o 
   5   4   2       30.34       39.11      1.25 o 
   6   4   2      117.16      108.82      1.87 o 
   7   4   2      440.31      435.28      4.82 o 
   8   4   2        3.48        5.26      1.33 o 
   9   4   2       22.32       19.96      1.97 o 
   1   5   2      113.33      115.77      1.62 o 
   2   5   2      144.18      142.57      1.82 o 
   3   5   2     2071.54     2052.25     15.77 o 
   4   5   2       85.53       92.60      1.28 o 
   5   5   2        0.06        0.44      0.62 o 
   6   5   2      389.84      375.54      3.69 o 
   7   5   2      234.67      222.18      3.30 o 
   8   5   2      203.18      192.56      4.09 o 
   9   5   2      149.90      141.00      4.75 o 
   0   6   2     7406.30     7310.94    180.20 o 
   1   6   2       99.94       90.46      1.65 o 
   2   6   2      630.51      708.86      9.68 o 
   3   6   2      954.29     1011.44      8.46 o 
   4   6   2      162.46      151.84      2.19 o 
   5   6   2      140.01      125.73      1.75 o 
   6   6   2        2.38        5.67      0.93 o 
   7   6   2      142.65      153.29      2.54 o 
   8   6   2       94.70       89.75      2.79 o 
   1   7   2     2922.35     3349.92     23.97 o 
   2   7   2     1101.50     1202.43     10.56 o 
   3   7   2      253.60      304.25      3.00 o 
   4   7   2      164.97      197.10      2.11 o 
   5   7   2      570.68      584.09      5.05 o 
   6   7   2       75.00       60.33      1.72 o 
   7   7   2       15.65       16.11      1.42 o 
   8   7   2       10.74        6.46      1.58 o 
   0   8   2     9058.43     9515.27    100.10 o 
   1   8   2       64.46       57.40      1.15 o 
   2   8   2     3573.62     3799.96     25.99 o 
   3   8   2      447.17      512.45      4.32 o 
   4   8   2      217.52      117.13      3.95 o 
   5   8   2        0.21        1.32      0.75 o 
   6   8   2        3.07        7.46      0.99 o 
   7   8   2      293.82      288.24      4.09 o 
   8   8   2       43.02       43.21      1.92 o 
   1   9   2      342.39      326.70      2.65 o 
   2   9   2     1320.16     1424.44     10.01 o 
   3   9   2        2.91        3.05      0.51 o 
   4   9   2      367.90      333.77      4.23 o 
   5   9   2       23.32       21.71      1.14 o 
   6   9   2       22.42       16.49      1.26 o 
   7   9   2        1.08        3.79      1.13 o 
   8   9   2       25.17       26.61      1.61 o 
   0  10   2      330.92      300.30      3.30 o 
   1  10   2      413.50      402.72      3.07 o 
   2  10   2     1363.63     1319.82      9.32 o 
   3  10   2       91.37       97.74      1.72 o 
   4  10   2     1196.52     1199.97      9.62 o 
   5  10   2       40.83       38.26      1.37 o 
   6  10   2      196.53      175.53      3.01 o 
   7  10   2       43.59       36.71      1.61 o 
   8  10   2       20.30       21.87      1.61 o 
   1  11   2        4.25        7.79      0.46 o 
   2  11   2       28.01       29.97      0.76 o 
   3  11   2      592.41      555.52      4.89 o 
   4  11   2      377.96      375.80      3.85 o 
   5  11   2        0.58        1.97      1.07 o 
   6  11   2      480.28      464.59      5.71 o 
   7  11   2       13.24       16.45      1.86 o 
   8  11   2       57.85       47.18      2.15 o 
   0  12   2      374.54      371.55      4.19 o 
   1  12   2      203.57      188.01      1.82 o 
   2  12   2        5.12        9.61      0.62 o 
   3  12   2       21.21       27.31      1.06 o 
   4  12   2      156.06      125.31      2.18 o 
   5  12   2      106.24       94.99      2.15 o 
   6  12   2       10.50        9.08      1.47 o 
   7  12   2        3.13        5.06      1.47 o 
   1  13   2      507.05      476.38      3.73 o 
   2  13   2      166.01      156.96      1.81 o 
   3  13   2       59.24       42.81      1.44 o 
   4  13   2      300.23      318.82      4.30 o 
   5  13   2       37.36       32.97      1.61 o 
   6  13   2        3.23        4.15      1.47 o 
   7  13   2       78.80       72.65      2.37 o 
   0  14   2      156.29      161.07      2.69 o 
   1  14   2       95.41       76.40      1.26 o 
   2  14   2       15.77       17.22      1.46 o 
   3  14   2       31.56       13.66      1.00 o 
   4  14   2       43.23       32.81      1.61 o 
   5  14   2        0.80        3.95      1.13 o 
   6  14   2      154.08      148.90      3.11 o 
   7  14   2       12.09       19.47      1.61 o 
   1  15   2     1826.45     1568.33     10.75 o 
   2  15   2       37.39       46.86      1.35 o 
   3  15   2        0.39        6.07      1.04 o 
   4  15   2        0.00        3.64      1.13 o 
   5  15   2        0.00        5.47      1.47 o 
   6  15   2      362.47      356.26      5.08 o 
   0  16   2       96.51      147.42      4.42 o 
   1  16   2      707.03      699.97      5.44 o 
   2  16   2      321.96      351.94      3.93 o 
   3  16   2      530.61      488.73      5.91 o 
   4  16   2        0.75        1.75      1.07 o 
   5  16   2       83.00       83.74      2.57 o 
   6  16   2       18.71       19.28      1.61 o 
   1  17   2        0.80       17.15      2.66 o 
   2  17   2      119.17      134.70      2.49 o 
   3  17   2      252.22      266.90      3.92 o 
   4  17   2      124.49      113.29      2.69 o 
   5  17   2        2.47        5.04      1.61 o 
   0  18   2       26.46       31.95      1.97 o 
   1  18   2        6.01       16.25      1.27 o 
   2  18   2      265.95      243.92      3.40 o 
   3  18   2      139.73      131.73      2.69 o 
   4  18   2      741.58      777.73      8.94 o 
   5  18   2       43.01       43.35      2.15 o 
   1  19   2       15.41       17.24      1.93 o 
   2  19   2      317.10      340.67      4.84 o 
   3  19   2       90.31       91.12      2.69 o 
   4  19   2      265.75      303.54      4.63 o 
   0  20   2       30.79       36.20      2.79 o 
   1  20   2       49.18       51.86      2.19 o 
   2  20   2       44.00       51.51      2.15 o 
   3  20   2      303.34      332.65      4.84 o 
   1  21   2      131.39      137.32      4.56 o 
   1   1   3    35141.47    34227.48    338.08 o 
   2   1   3     9178.94     9152.16     66.57 o 
   3   1   3     2581.18     2784.52     22.29 o 
   4   1   3      420.07      504.94      5.12 o 
   5   1   3      232.48      216.28      2.31 o 
   6   1   3      412.59      458.36      4.65 o 
   7   1   3        5.05        7.44      0.93 o 
   8   1   3      148.87      153.22      2.60 o 
   9   1   3      136.91      148.37      4.56 o 
   0   2   3      188.79      183.82      2.28 o 
   1   2   3     7606.82     7730.10     69.16 o 
   2   2   3    30554.79    30291.83    259.93 o 
   3   2   3    15507.03    16463.25    197.34 o 
   4   2   3     6461.29     6729.81     54.73 o 
   5   2   3      805.06      890.91      7.40 o 
   6   2   3        0.04        1.90      0.88 o 
   7   2   3      191.21      191.86      3.59 o 
   8   2   3       69.57       74.65      2.35 o 
   9   2   3        3.14       10.93      1.97 o 
   1   3   3     9340.76     9011.13     88.86 o 
   2   3   3      167.52      105.28      3.95 o 
   3   3   3      833.92      922.59      7.35 o 
   4   3   3     6232.72     6480.78     46.70 o 
   5   3   3     1770.58     1943.31     14.41 o 
   6   3   3      139.94      148.42      2.39 o 
   7   3   3       42.77       51.71      1.81 o 
   8   3   3      198.80      200.70      3.53 o 
   9   3   3      101.84      101.85      3.80 o 
   0   4   3     8907.45     8714.74     81.97 o 
   1   4   3      766.99      702.67      5.49 o 
   2   4   3      688.28      644.58      7.72 o 
   3   4   3      466.39      488.93      4.35 o 
   4   4   3     1451.72     1410.27     10.55 o 
   5   4   3      262.73      284.94      3.23 o 
   6   4   3     2878.18     2927.98     24.29 o 
   7   4   3      415.22      421.47      4.74 o 
   8   4   3      252.82      242.96      4.12 o 
   9   4   3      122.89      117.37      3.29 o 
   1   5   3        1.68        1.95      0.47 o 
   2   5   3     2568.96     2616.63     22.40 o 
   3   5   3      261.75      254.01      2.47 o 
   4   5   3      127.89      120.41      1.45 o 
   5   5   3      139.59      141.09      1.87 o 
   6   5   3       46.19       48.80      1.35 o 
   7   5   3       19.01       18.77      1.35 o 
   8   5   3      302.08      300.82      4.57 o 
   9   5   3        0.05        1.97      1.97 o 
   0   6   3      137.11      145.57      3.99 o 
   1   6   3      731.45      704.88      6.39 o 
   2   6   3      295.87      284.82      2.81 o 
   3   6   3      601.46      614.13     13.17 o 
   4   6   3     1383.72     1354.84     10.99 o 
   5   6   3      815.97      837.65      7.05 o 
   6   6   3      341.80      348.18      3.77 o 
   7   6   3       19.30       20.73      1.47 o 
   8   6   3        0.58        1.03      1.48 o 
   1   7   3     1236.31     1306.53     10.83 o 
   2   7   3      443.71      490.26      5.45 o 
   3   7   3     1659.59     1694.70     27.18 o 
   4   7   3        0.29        0.74      0.54 o 
   5   7   3      192.65      169.61      2.01 o 
   6   7   3       13.29       17.14      1.08 o 
   7   7   3        0.34       -0.56      0.99 o 
   8   7   3       53.30       53.58      2.35 o 
   0   8   3     6550.51     6828.40     74.66 o 
   1   8   3       14.08       36.13      0.96 o 
   2   8   3      319.40      321.37      4.50 o 
   3   8   3      100.52       70.27      1.64 o 
   4   8   3      443.84      452.84      4.81 o 
   5   8   3       17.65       17.44      0.96 o 
   6   8   3       25.32       23.10      1.28 o 
   7   8   3      295.86      291.36      4.09 o 
   8   8   3      100.08      101.42      2.94 o 
   1   9   3       13.79        2.43      0.57 o 
   2   9   3      934.12      993.18      7.16 o 
   3   9   3        3.80        3.34      0.48 o 
   4   9   3       58.66       43.41      6.21 o 
   5   9   3       46.46       40.55      1.49 o 
   6   9   3      135.28      134.50      2.39 o 
   7   9   3      135.37      134.62      2.76 o 
   8   9   3        5.45       10.39      1.61 o 
   0  10   3      254.88      293.27      3.30 o 
   1  10   3       32.87       63.80      1.03 o 
   2  10   3        1.17        3.64      0.64 o 
   3  10   3      221.17      234.05      5.18 o 
   4  10   3      158.20      178.07      3.56 o 
   5  10   3        0.05        1.87      1.02 o 
   6  10   3      438.54      419.75      5.17 o 
   7  10   3      212.25      184.27      3.22 o 
   8  10   3       88.35       86.85      2.47 o 
   1  11   3       18.33       17.84      0.83 o 
   2  11   3      355.89      347.00      2.90 o 
   3  11   3      273.77      282.57      3.06 o 
   4  11   3      445.05      412.82      4.22 o 
   5  11   3      118.12      110.36      2.23 o 
   6  11   3      111.33      106.83      2.69 o 
   7  11   3        0.00        1.78      1.13 o 
   8  11   3       14.35       21.33      1.61 o 
   0  12   3        7.44        8.01      0.77 o 
   1  12   3      141.95      142.88      1.52 o 
   2  12   3       49.70       40.31      0.92 o 
   3  12   3        0.25        2.63      0.79 o 
   4  12   3       10.40        7.54      0.93 o 
   5  12   3       54.81       59.51      2.15 o 
   6  12   3       10.94       15.29      1.61 o 
   7  12   3      165.64      173.42      3.22 o 
   1  13   3       88.72       81.45      1.23 o 
   2  13   3      266.17      276.24      2.61 o 
   3  13   3        6.35        8.20      0.93 o 
   4  13   3       14.90       28.13      1.77 o 
   5  13   3      758.55      712.83      7.87 o 
   6  13   3      145.05      151.34      3.11 o 
   7  13   3      306.45      280.09      4.30 o 
   0  14   3      831.91      889.50      8.94 o 
   1  14   3       43.28       43.39      1.16 o 
   2  14   3       46.31       61.55      1.56 o 
   3  14   3      117.92       89.00      1.78 o 
   4  14   3      125.00      119.83      2.69 o 
   5  14   3      141.41      110.70      2.69 o 
   6  14   3      252.86      223.70      3.76 o 
   7  14   3        6.68        8.55      1.61 o 
   1  15   3       30.70       38.16      1.32 o 
   2  15   3       42.76       50.09      1.34 o 
   3  15   3      409.04      384.85      4.12 o 
   4  15   3      234.69      211.94      3.38 o 
   5  15   3       68.95       76.35      2.29 o 
   6  15   3        2.78        7.90      1.61 o 
   0  16   3      871.66      878.86      8.94 o 
   1  16   3      821.96      775.31      6.39 o 
   2  16   3      182.81      208.12      2.79 o 
   3  16   3      378.77      368.45      4.39 o 
   4  16   3        3.52        7.22      1.35 o 
   5  16   3      205.36      204.00      3.83 o 
   6  16   3        0.04        4.17      1.61 o 
   1  17   3     1783.62     1666.86     12.55 o 
   2  17   3       14.77       17.56      1.28 o 
   3  17   3      372.61      382.27      5.00 o 
   4  17   3      237.07      231.27      3.76 o 
   5  17   3       98.03      103.11      2.69 o 
   0  18   3      287.82      314.57      5.26 o 
   1  18   3      675.73      684.38      6.08 o 
   2  18   3       78.27       71.75      1.99 o 
   3  18   3      283.39      286.15      4.30 o 
   4  18   3       36.25       42.53      3.69 o 
   5  18   3      214.88      226.00      3.84 o 
   1  19   3      360.34      391.34      4.91 o 
   2  19   3      331.08      325.94      5.10 o 
   3  19   3        1.36        6.02      1.68 o 
   4  19   3       11.05       13.55      1.61 o 
   0  20   3        0.64        2.63      1.68 o 
   1  20   3       26.97       29.19      1.77 o 
   2  20   3       81.15       83.07      2.57 o 
   3  20   3       84.27       95.27      2.69 o 
   1  21   3       40.68       42.01      2.19 o 
   0   0   4     1274.11     1271.30     30.27 o 
   1   0   4     2839.82     2724.57     49.72 o 
   2   0   4     1702.53     1740.05     17.85 o 
   3   0   4     1003.30      874.21      9.29 o 
   4   0   4     2134.21     2418.42     24.92 o 
   5   0   4      236.65      207.72      2.94 o 
   6   0   4      250.47      273.68      4.41 o 
   7   0   4      265.53      291.26      4.61 o 
   8   0   4      203.11      240.81      9.31 o 
   9   0   4       97.31      107.92      6.58 o 
   1   1   4     5840.10     5912.24     51.72 o 
   2   1   4     7187.72     7418.49     73.68 o 
   3   1   4     1296.35     1259.12     11.05 o 
   4   1   4       16.22       23.71      0.93 o 
   5   1   4      256.05      279.51      2.85 o 
   6   1   4       42.56       43.63      1.40 o 
   7   1   4        0.10       -1.15      0.93 o 
   8   1   4      119.96      121.82      2.94 o 
   9   1   4       38.86       48.69      3.72 o 
   0   2   4     6728.32     6621.98    112.83 o 
   1   2   4    12795.26    12250.22    107.53 o 
   2   2   4     2543.79     2557.62     22.15 o 
   3   2   4     2997.04     3026.86     27.40 o 
   4   2   4     1846.60     1966.41     16.20 o 
   5   2   4      615.50      675.81      5.74 o 
   6   2   4       96.99       85.68      1.92 o 
   7   2   4      132.70      137.75      3.66 o 
   8   2   4       51.64       51.88      2.15 o 
   9   2   4      138.71      135.88      3.61 o 
   1   3   4    30157.35    28392.73    264.28 o 
   2   3   4     7956.81     7890.43     89.83 o 
   3   3   4      295.56      279.84      2.81 o 
   4   3   4      233.55      211.94      2.37 o 
   5   3   4       46.85       44.06      1.32 o 
   6   3   4      250.77      261.34      2.90 o 
   7   3   4      603.40      616.58      5.98 o 
   8   3   4        1.80        1.03      1.29 o 
   9   3   4      179.76      169.27      4.37 o 
   0   4   4     1037.60      911.50      8.48 o 
   1   4   4      694.66      734.21      9.95 o 
   2   4   4     1440.19     1466.54     22.64 o 
   3   4   4      128.30      129.53      1.53 o 
   4   4   4     4925.97     5032.29     36.32 o 
   5   4   4        1.52        1.40      0.62 o 
   6   4   4     1619.44     1677.44     14.30 o 
   7   4   4       13.28       13.09      1.08 o 
   8   4   4      388.46      375.06      6.32 o 
   9   4   4      103.75      105.91      3.80 o 
   1   5   4     5155.01     4845.05    100.59 o 
   2   5   4     2033.69     2124.64     16.09 o 
   3   5   4     1619.04     1810.12     15.88 o 
   4   5   4     3278.50     3327.26     25.41 o 
   5   5   4      397.00      417.21      3.84 o 
   6   5   4      243.19      238.95      2.94 o 
   7   5   4        8.93        6.05      1.13 o 
   8   5   4      237.70      245.88      3.76 o 
   9   5   4       21.21       24.91      2.47 o 
   0   6   4      467.31      375.03      5.13 o 
   1   6   4     2095.95     2035.19     17.67 o 
   2   6   4      956.39      947.44      8.35 o 
   3   6   4      885.50      836.02      7.19 o 
   4   6   4      221.93      190.07      2.18 o 
   5   6   4       46.80       61.37      1.29 o 
   6   6   4      465.59      489.98      4.87 o 
   7   6   4       33.62       32.12      1.61 o 
   8   6   4      101.28      105.90      2.83 o 
   1   7   4        0.11        0.77      0.38 o 
   2   7   4     1605.30     1603.24     14.43 o 
   3   7   4       18.80       27.20      1.52 o 
   4   7   4       47.08       44.97      1.14 o 
   5   7   4       74.18       74.65      1.70 o 
   6   7   4       10.91       14.87      1.04 o 
   7   7   4       50.29       50.44      1.80 o 
   8   7   4       13.13       14.43      1.77 o 
   0   8   4        6.51        8.52      0.78 o 
   1   8   4      817.05      834.88      5.74 o 
   2   8   4       48.04       63.09      3.10 o 
   3   8   4       46.95       46.37      1.20 o 
   4   8   4      189.94      214.73      2.61 o 
   5   8   4        6.30        3.38      0.99 o 
   6   8   4      249.84      265.96      3.40 o 
   7   8   4      125.85      112.44      2.57 o 
   8   8   4       28.30       28.97      1.77 o 
   1   9   4     1200.48     1316.23      9.29 o 
   2   9   4      182.92      163.02      1.58 o 
   3   9   4        6.88       10.74      0.72 o 
   4   9   4       26.28       25.11      1.30 o 
   5   9   4      222.29      221.46      3.04 o 
   6   9   4       10.09       10.53      1.04 o 
   7   9   4       27.10       27.25      1.61 o 
   8   9   4      396.95      384.63      5.75 o 
   0  10   4      196.72      198.34      3.04 o 
   1  10   4      275.43      309.79      2.61 o 
   2  10   4      253.61      244.79      2.30 o 
   3  10   4      514.90      516.54      5.54 o 
   4  10   4      141.03      156.52      2.18 o 
   5  10   4      145.88      152.33      2.39 o 
   6  10   4        2.15        3.73      1.07 o 
   7  10   4        6.02        7.89      1.47 o 
   8  10   4       83.56       89.22      2.57 o 
   1  11   4      854.40      920.22      6.38 o 
   2  11   4      411.45      376.00      3.26 o 
   3  11   4       15.29       18.33      1.19 o 
   4  11   4      302.18      298.75      3.33 o 
   5  11   4      908.49      826.25      7.67 o 
   6  11   4      247.38      247.56      3.76 o 
   7  11   4      394.23      372.32      5.17 o 
   0  12   4       28.71       27.21      1.24 o 
   1  12   4       16.60       24.41      0.76 o 
   2  12   4       12.38       10.44      0.64 o 
   3  12   4      619.20      607.18      5.73 o 
   4  12   4      200.40      196.87      2.65 o 
   5  12   4      182.19      177.60      3.22 o 
   6  12   4       16.44       19.26      1.61 o 
   7  12   4       57.72       55.64      2.15 o 
   1  13   4      183.95      172.87      1.78 o 
   2  13   4        3.47        2.51      0.73 o 
   3  13   4       40.09       42.33      1.40 o 
   4  13   4       21.68       11.13      0.96 o 
   5  13   4        0.12        4.85      1.19 o 
   6  13   4      199.50      194.59      3.38 o 
   7  13   4       20.58       28.19      1.61 o 
   0  14   4     1225.00     1146.38     11.26 o 
   1  14   4      133.32      131.69      1.62 o 
   2  14   4      535.37      466.07      4.07 o 
   3  14   4       29.77       39.37      1.30 o 
   4  14   4      279.80      272.73      3.45 o 
   5  14   4      130.59      116.20      2.69 o 
   6  14   4       21.62       29.25      1.61 o 
   7  14   4        7.03       12.89      1.61 o 
   1  15   4        1.38        9.77      0.83 o 
   2  15   4      263.45      240.78      2.71 o 
   3  15   4     1390.00     1257.45     10.92 o 
   4  15   4      397.52      364.67      4.84 o 
   5  15   4      467.88      441.27      5.71 o 
   6  15   4      152.35      138.20      3.11 o 
   0  16   4      951.89      914.77      9.48 o 
   1  16   4      462.40      444.68      4.02 o 
   2  16   4      690.21      673.40      6.33 o 
   3  16   4      160.29      161.98      2.81 o 
   4  16   4       42.33       46.49      2.02 o 
   5  16   4      192.37      176.10      3.22 o 
   6  16   4      124.01      125.78      3.12 o 
   1  17   4      162.09      171.31      4.23 o 
   2  17   4       43.45       39.68      1.40 o 
   3  17   4       39.23       49.71      2.02 o 
   4  17   4      113.49      115.09      2.69 o 
   5  17   4        0.03        1.32      1.61 o 
   0  18   4        2.79        6.37      1.32 o 
   1  18   4       12.23       18.75      1.34 o 
   2  18   4        1.24        5.94      1.11 o 
   3  18   4       11.33       15.41      1.71 o 
   4  18   4       47.91       39.38      2.02 o 
   5  18   4       95.77      102.27      2.69 o 
   1  19   4        1.21        6.67      1.35 o 
   2  19   4        0.13        4.34      1.20 o 
   3  19   4        2.36        3.38      1.37 o 
   4  19   4        3.49       10.92      1.61 o 
   0  20   4      107.69      128.99      4.65 o 
   1  20   4       27.40       32.66      1.77 o 
   2  20   4      196.55      241.11      3.76 o 
   3  20   4       96.31      101.45      2.69 o 
   1  21   4      265.32      285.61      4.71 o 
   1   1   5     3921.60     3789.77     33.26 o 
   2   1   5      827.00      817.64      6.78 o 
   3   1   5      428.77      452.50      3.84 o 
   4   1   5      351.07      375.70      3.65 o 
   5   1   5     2148.32     2292.41     17.96 o 
   6   1   5       11.75       11.98      0.88 o 
   7   1   5        2.63        3.20      0.99 o 
   8   1   5        1.16        3.10      1.25 o 
   9   1   5      392.77      405.79      7.60 o 
   0   2   5     7174.02     6788.99    195.53 o 
   1   2   5      759.42      709.13      7.94 o 
   2   2   5       14.64       18.59      0.95 o 
   3   2   5     2145.98     2235.70     17.29 o 
   4   2   5      633.75      685.40      6.32 o 
   5   2   5      354.43      328.11      3.15 o 
   6   2   5      322.20      338.97      3.40 o 
   7   2   5     1302.82     1338.06     11.67 o 
   8   2   5      301.43      288.74      4.19 o 
   9   2   5        8.13       10.53      2.28 o 
   1   3   5      661.77      611.64      5.05 o 
   2   3   5     1093.03     1164.00     13.29 o 
   3   3   5      277.82      333.38      2.90 o 
   4   3   5      321.90      329.05      3.21 o 
   5   3   5       65.15       55.38      1.23 o 
   6   3   5     1135.95     1153.25     10.05 o 
   7   3   5      393.08      391.35      4.45 o 
   8   3   5       55.16       54.10      2.35 o 
   9   3   5      108.94      113.20      3.42 o 
   0   4   5      970.94      843.95      9.69 o 
   1   4   5      887.41      917.16      9.16 o 
   2   4   5      363.39      348.47      6.60 o 
   3   4   5      842.28      804.06      6.79 o 
   4   4   5     1507.68     1514.02     12.68 o 
   5   4   5        8.23       16.06      0.79 o 
   6   4   5      906.63      956.15      8.59 o 
   7   4   5      175.15      159.16      2.54 o 
   8   4   5      521.66      508.87      6.81 o 
   9   4   5      248.08      241.65      5.79 o 
   1   5   5       54.51       50.72      1.58 o 
   2   5   5     2759.52     2651.74     22.75 o 
   3   5   5     1361.66     1412.66     12.70 o 
   4   5   5      451.79      404.65      3.57 o 
   5   5   5      296.68      296.98      3.65 o 
   6   5   5      194.30      182.64      2.74 o 
   7   5   5        1.31        2.26      0.99 o 
   8   5   5      250.01      241.08      3.84 o 
   9   5   5        3.45        3.95      1.97 o 
   0   6   5     6706.66     6230.67     57.61 o 
   1   6   5      526.56      526.57      6.77 o 
   2   6   5      963.15      874.19      7.65 o 
   3   6   5       13.64       12.09      0.73 o 
   4   6   5      208.07      174.48      2.23 o 
   5   6   5      290.48      286.98      3.29 o 
   6   6   5       45.28       57.35      1.53 o 
   7   6   5       22.00       21.00      1.35 o 
   8   6   5       68.31       64.59      2.15 o 
   1   7   5       68.97       73.69      1.06 o 
   2   7   5      258.90      236.96      3.18 o 
   3   7   5     1045.46     1012.77      8.07 o 
   4   7   5      137.05      134.35      2.51 o 
   5   7   5      162.09      153.40      2.18 o 
   6   7   5       14.06       15.56      0.96 o 
   7   7   5      113.85      113.58      2.47 o 
   8   7   5      722.94      720.06      8.91 o 
   0   8   5     1307.77     1200.55     20.65 o 
   1   8   5      165.13      144.36      2.03 o 
   2   8   5     3140.88     3046.20     21.67 o 
   3   8   5      290.80      259.65      2.81 o 
   4   8   5      217.74      213.76      2.92 o 
   5   8   5      115.08      125.24      2.11 o 
   6   8   5      179.44      167.45      2.60 o 
   7   8   5      193.33      197.08      3.04 o 
   8   8   5       29.80       38.21      2.19 o 
   1   9   5      346.19      437.07      3.37 o 
   2   9   5      829.71      881.11      6.44 o 
   3   9   5      444.50      453.77      4.43 o 
   4   9   5      155.28      148.28      2.31 o 
   5   9   5      853.65      849.85      7.67 o 
   6   9   5       10.50       12.75      1.20 o 
   7   9   5       21.37       19.65      1.61 o 
   8   9   5       52.98       59.58      2.35 o 
   0  10   5     3675.45     3855.45     35.65 o 
   1  10   5       13.29       22.20      0.70 o 
   2  10   5      166.41      156.88      1.66 o 
   3  10   5      108.07      115.18      2.95 o 
   4  10   5     1328.68     1349.03     11.73 o 
   5  10   5        0.07        0.94      0.99 o 
   6  10   5        1.35        1.58      1.04 o 
   7  10   5      128.92      128.43      3.24 o 
   8  10   5       15.58       15.81      1.77 o 
   1  11   5        9.23       13.27      0.80 o 
   2  11   5     2490.88     2549.54     17.75 o 
   3  11   5        1.01        0.26      0.70 o 
   4  11   5      393.20      382.69      3.99 o 
   5  11   5      138.36      151.21      2.61 o 
   6  11   5      228.68      217.23      3.55 o 
   7  11   5        7.14        8.50      1.47 o 
   0  12   5      718.34      783.11      7.87 o 
   1  12   5       30.43       35.00      0.84 o 
   2  12   5      588.87      572.81      4.72 o 
   3  12   5       43.08       48.53      2.22 o 
   4  12   5      391.35      398.58      4.12 o 
   5  12   5       89.26       80.20      2.08 o 
   6  12   5      197.79      187.61      3.22 o 
   7  12   5        0.25        3.04      1.47 o 
   1  13   5      254.16      265.74      2.39 o 
   2  13   5       89.92       93.20      1.80 o 
   3  13   5      388.43      340.21      3.65 o 
   4  13   5       37.49       35.50      1.30 o 
   5  13   5        5.93        5.30      1.67 o 
   6  13   5       34.74       35.09      1.74 o 
   7  13   5       85.57       81.53      2.69 o 
   0  14   5      608.83      632.21      7.45 o 
   1  14   5      845.35      759.59      5.80 o 
   2  14   5      403.97      378.18      3.78 o 
   3  14   5      200.41      182.81      2.65 o 
   4  14   5      320.89      295.69      3.47 o 
   5  14   5      544.00      516.72      6.25 o 
   6  14   5      156.81      153.58      3.22 o 
   1  15   5      236.50      248.16      2.57 o 
   2  15   5        6.67       20.47      0.97 o 
   3  15   5      562.52      489.61      4.93 o 
   4  15   5       16.95       18.75      1.61 o 
   5  15   5       28.44       25.90      1.67 o 
   6  15   5      189.56      187.71      3.55 o 
   0  16   5        4.91       10.24      1.92 o 
   1  16   5       15.70       13.33      0.86 o 
   2  16   5        2.65        6.10      0.98 o 
   3  16   5        5.35        8.34      1.05 o 
   4  16   5       34.02       29.58      1.61 o 
   5  16   5        6.56        9.93      1.61 o 
   6  16   5        0.59        3.51      1.61 o 
   1  17   5       12.33       18.96      1.16 o 
   2  17   5      234.67      201.61      2.79 o 
   3  17   5      105.51      120.44      2.39 o 
   4  17   5        3.71        9.29      1.47 o 
   5  17   5       26.35       18.55      1.61 o 
   0  18   5       37.72       37.25      3.54 o 
   1  18   5        9.25       14.33      1.02 o 
   2  18   5      344.20      345.56      4.06 o 
   3  18   5       90.07      114.67      2.69 o 
   4  18   5      162.55      154.04      3.22 o 
   1  19   5       66.14       72.51      2.15 o 
   2  19   5       41.89       38.17      1.54 o 
   3  19   5       13.54       12.60      1.61 o 
   4  19   5      115.42      121.28      2.84 o 
   0  20   5       75.79       93.00      3.49 o 
   1  20   5       72.75       74.45      2.44 o 
   2  20   5       51.75       58.99      2.63 o 
   3  20   5      256.85      291.22      4.71 o 
   1  21   5        1.37        8.49      2.05 o 
   0   0   6     9748.24     9600.53    223.73 o 
   1   0   6     3240.67     2935.44     33.50 o 
   2   0   6      148.19      164.83      2.47 o 
   3   0   6     3451.03     3567.78     36.43 o 
   4   0   6     2260.54     2177.24     22.57 o 
   5   0   6      944.54     1121.41     12.09 o 
   6   0   6      176.92      184.64      3.42 o 
   7   0   6      332.17      354.76      5.56 o 
   8   0   6      899.99      897.57     16.75 o 
   9   0   6       75.42       82.93      4.65 o 
   1   1   6     1650.71     1495.10     15.36 o 
   2   1   6     7198.19     7205.94     63.23 o 
   3   1   6       10.56       18.50      0.52 o 
   4   1   6       10.04       11.87      0.73 o 
   5   1   6      288.55      315.11      3.01 o 
   6   1   6     1099.53     1141.77      9.39 o 
   7   1   6      323.31      331.84      3.98 o 
   8   1   6        1.47        1.92      1.52 o 
   9   1   6      188.21      199.26      5.32 o 
   0   2   6    12528.06    11495.69    295.36 o 
   1   2   6        0.04        0.32      0.66 o 
   2   2   6      437.69      378.16      5.89 o 
   3   2   6      236.18      256.15      2.36 o 
   4   2   6     1468.67     1530.69     12.02 o 
   5   2   6      795.57      804.55      6.71 o 
   6   2   6        1.36        1.84      0.76 o 
   7   2   6        7.80       16.05      1.14 o 
   8   2   6      373.82      371.12      5.30 o 
   9   2   6       86.83       80.34      4.02 o 
   1   3   6     5074.17     5123.71     43.10 o 
   2   3   6      377.13      349.71      4.91 o 
   3   3   6      827.69      913.79     11.65 o 
   4   3   6     1167.54     1187.45      9.44 o 
   5   3   6      544.07      604.33      5.57 o 
   6   3   6      429.79      394.11      4.06 o 
   7   3   6      909.65      910.98      8.79 o 
   8   3   6       30.45       24.27      1.86 o 
   9   3   6       47.76       51.48      3.04 o 
   0   4   6     1095.57      971.44     11.16 o 
   1   4   6       16.09       22.42      1.28 o 
   2   4   6      723.74      765.54      6.81 o 
   3   4   6      288.05      262.31      2.81 o 
   4   4   6      337.32      329.82      4.00 o 
   5   4   6      160.96      180.15      2.29 o 
   6   4   6     1991.84     1984.53     17.80 o 
   7   4   6       10.05       10.26      1.04 o 
   8   4   6        1.53        2.68      1.59 o 
   9   4   6       53.04       57.33      2.91 o 
   1   5   6     1753.82     1706.35     15.90 o 
   2   5   6      440.75      433.79      4.32 o 
   3   5   6     3001.87     3118.26     27.32 o 
   4   5   6     1583.77     1588.65     14.05 o 
   5   5   6       55.77       55.54      1.26 o 
   6   5   6      539.26      526.19      5.51 o 
   7   5   6       25.83       25.00      1.49 o 
   8   5   6     1654.03     1632.00     18.47 o 
   0   6   6     2714.60     2623.83     24.30 o 
   1   6   6        0.02       -0.70      0.46 o 
   2   6   6      576.00      599.14      5.74 o 
   3   6   6       37.97       38.02      1.08 o 
   4   6   6      152.48      137.07      2.02 o 
   5   6   6      149.78      133.85      1.95 o 
   6   6   6      990.45      986.96      9.51 o 
   7   6   6      124.81      124.12      2.57 o 
   8   6   6       32.88       44.90      2.06 o 
   1   7   6        2.50        0.82      0.44 o 
   2   7   6       95.99       75.57      1.37 o 
   3   7   6      845.66      793.15      7.31 o 
   4   7   6     1525.09     1599.43     15.64 o 
   5   7   6        4.85        7.59      0.93 o 
   6   7   6      649.56      666.88      6.33 o 
   7   7   6      107.16      104.38      2.49 o 
   8   7   6      117.72      144.68      3.39 o 
   0   8   6     2996.69     2989.58     27.70 o 
   1   8   6     2270.85     2239.05     14.75 o 
   2   8   6     1434.07     1544.05     13.39 o 
   3   8   6        1.20        0.79      0.74 o 
   4   8   6        0.86        0.74      0.80 o 
   5   8   6      684.84      666.81      6.27 o 
   6   8   6       10.23       12.16      1.04 o 
   7   8   6       89.30       99.68      2.47 o 
   8   8   6       84.03       78.17      2.79 o 
   1   9   6     2237.98     2321.42     16.16 o 
   2   9   6     2361.33     2266.48     17.84 o 
   3   9   6      520.89      491.57      5.89 o 
   4   9   6      137.20      133.19      2.59 o 
   5   9   6      213.93      211.82      2.72 o 
   6   9   6      850.48      861.00      8.50 o 
   7   9   6      338.57      328.88      4.63 o 
   8   9   6      458.52      459.01      6.44 o 
   0  10   6     1099.73     1096.85     13.24 o 
   1  10   6      711.22      753.90      5.33 o 
   2  10   6       15.60       23.48      0.73 o 
   3  10   6      389.77      429.54      4.73 o 
   4  10   6      998.58      971.47      8.60 o 
   5  10   6       27.33       22.78      1.28 o 
   6  10   6      289.07      281.12      3.74 o 
   7  10   6        0.06        0.15      1.13 o 
   8  10   6       11.47       13.55      1.77 o 
   1  11   6      295.86      344.41      2.90 o 
   2  11   6      146.53      164.82      4.12 o 
   3  11   6      214.31      197.88      2.47 o 
   4  11   6       82.38       85.29      2.08 o 
   5  11   6       15.44       15.03      1.17 o 
   6  11   6        0.15        0.66      1.47 o 
   7  11   6       24.39       26.68      1.61 o 
   0  12   6      596.05      559.83      5.81 o 
   1  12   6      713.85      643.51      4.74 o 
   2  12   6      231.16      204.61      2.26 o 
   3  12   6      188.48      179.11      2.42 o 
   4  12   6       14.50       11.49      1.09 o 
   5  12   6       10.56        7.35      0.96 o 
   6  12   6       20.64       18.31      1.67 o 
   7  12   6       65.61       63.01      2.22 o 
   1  13   6     3326.20     3291.38     21.70 o 
   2  13   6      961.19      920.52      7.68 o 
   3  13   6       18.69       15.86      1.15 o 
   4  13   6      100.20      100.00      1.90 o 
   5  13   6       35.87       37.82      1.77 o 
   6  13   6       36.17       31.99      1.67 o 
   7  13   6        6.56        8.55      1.61 o 
   0  14   6     4622.01     4515.41     41.90 o 
   1  14   6     1095.61     1057.70      8.14 o 
   2  14   6      579.51      574.99      5.16 o 
   3  14   6     1049.28     1031.98      9.10 o 
   4  14   6       64.59       58.52      1.80 o 
   5  14   6        4.66        9.08      1.47 o 
   6  14   6       21.22       27.08      1.61 o 
   1  15   6      747.81      705.50      5.76 o 
   2  15   6      674.31      613.94      5.54 o 
   3  15   6       86.82       98.50      1.99 o 
   4  15   6       40.31       56.65      1.89 o 
   5  15   6       15.15       14.99      1.61 o 
   6  15   6       19.30       25.73      1.74 o 
   0  16   6      264.98      241.17      4.09 o 
   1  16   6       97.30       99.54      1.66 o 
   2  16   6      143.73      150.71      2.19 o 
   3  16   6        0.99        0.49      0.93 o 
   4  16   6      102.19      102.21      2.69 o 
   5  16   6      225.15      254.44      4.09 o 
   6  16   6       15.45       19.41      1.67 o 
   1  17   6        2.44        5.52      1.08 o 
   2  17   6      281.01      261.93      3.26 o 
   3  17   6       47.37       62.78      1.99 o 
   4  17   6       18.52       22.81      1.61 o 
   5  17   6        0.10        1.97      1.61 o 
   0  18   6      708.55      693.27      9.18 o 
   1  18   6        0.58        2.82      0.99 o 
   2  18   6       57.57       69.35      2.32 o 
   3  18   6       29.48       35.45      1.61 o 
   4  18   6       39.96       55.57      2.22 o 
   1  19   6      189.62      202.19      3.30 o 
   2  19   6        4.25        7.66      1.14 o 
   3  19   6      218.61      213.74      4.32 o 
   4  19   6       52.62       61.47      2.29 o 
   0  20   6       52.49       54.88      3.04 o 
   1  20   6        5.09        4.86      1.47 o 
   2  20   6        0.43       -0.11      1.44 o 
   3  20   6        2.54        6.59      1.67 o 
   1  21   6       55.99       61.15      2.35 o 
   1   1   7     2744.99     2677.97     24.28 o 
   2   1   7      478.88      454.80      4.61 o 
   3   1   7      473.14      489.83      4.27 o 
   4   1   7       78.88       86.59      1.23 o 
   5   1   7     2420.73     2507.46     18.36 o 
   6   1   7     1120.00     1135.83      9.97 o 
   7   1   7      451.71      462.73      5.17 o 
   8   1   7      462.07      464.64      7.24 o 
   9   1   7        2.11        5.70      2.28 o 
   0   2   7     2437.67     2252.24     26.32 o 
   1   2   7     1859.48     1837.33     17.34 o 
   2   2   7       19.24       30.05      0.88 o 
   3   2   7      110.34      119.71      1.23 o 
   4   2   7     1506.19     1532.65     12.08 o 
   5   2   7      103.01      115.51      1.56 o 
   6   2   7        0.40        0.66      0.93 o 
   7   2   7      513.36      542.05      6.35 o 
   8   2   7      113.59      123.00      2.94 o 
   9   2   7      147.59      167.17      4.56 o 
   1   3   7      521.34      462.41      4.71 o 
   2   3   7     1992.20     1979.08     17.17 o 
   3   3   7     3068.28     3265.49     26.55 o 
   4   3   7      777.23      801.25      6.97 o 
   5   3   7      250.97      242.10      2.98 o 
   6   3   7        0.02        0.99      0.93 o 
   7   3   7        9.18       13.95      1.08 o 
   8   3   7      584.26      580.62      6.98 o 
   9   3   7        1.52        3.95      2.28 o 
   0   4   7     2107.86     2054.20     26.53 o 
   1   4   7     1236.49     1227.71     11.62 o 
   2   4   7     3220.79     3366.72     29.07 o 
   3   4   7      786.23      765.04      7.08 o 
   4   4   7       96.80      120.89      2.13 o 
   5   4   7      428.48      464.45      4.82 o 
   6   4   7     1472.15     1446.20     13.34 o 
   7   4   7      164.07      161.87      2.60 o 
   8   4   7       84.00       82.97      2.54 o 
   9   4   7        0.57        1.05      1.55 o 
   1   5   7     2545.88     2581.04     22.19 o 
   2   5   7      396.68      332.23      3.40 o 
   3   5   7     1562.98     1546.90     15.09 o 
   4   5   7     2211.26     2219.41     32.99 o 
   5   5   7     1108.18     1076.20     10.90 o 
   6   5   7       11.83       11.58      1.04 o 
   7   5   7      103.00      100.52      2.10 o 
   8   5   7      275.33      265.39      4.57 o 
   0   6   7    10905.23    10500.85    101.34 o 
   1   6   7       49.25       53.24      1.43 o 
   2   6   7      970.17      973.34      8.80 o 
   3   6   7      448.07      474.52      4.82 o 
   4   6   7      144.65      152.65      2.03 o 
   5   6   7      259.11      265.97      3.00 o 
   6   6   7      360.52      362.90      4.24 o 
   7   6   7       19.78       19.29      1.61 o 
   8   6   7        0.21       -1.21      1.33 o 
   1   7   7        0.92       -0.24      0.55 o 
   2   7   7     1851.91     1900.87     15.43 o 
   3   7   7       85.97       84.86      2.11 o 
   4   7   7       20.58       26.63      1.68 o 
   5   7   7     1329.69     1356.13     11.73 o 
   6   7   7       17.76       15.02      1.04 o 
   7   7   7      567.08      560.19      6.50 o 
   8   7   7      195.87      204.02      3.55 o 
   0   8   7      533.95      598.10      6.07 o 
   1   8   7       21.02       34.85      1.10 o 
   2   8   7      240.26      253.39      4.90 o 
   3   8   7      738.48      730.45      7.41 o 
   4   8   7     1479.96     1519.92     13.77 o 
   5   8   7      947.25      936.97      8.46 o 
   6   8   7      267.34      258.28      3.12 o 
   7   8   7      146.91      130.75      2.76 o 
   8   8   7       51.85       55.18      2.35 o 
   1   9   7      764.76      838.05      6.16 o 
   2   9   7      698.57      758.34      7.53 o 
   3   9   7      162.21      156.32      2.47 o 
   4   9   7       25.95       25.76      1.50 o 
   5   9   7       30.99       33.81      1.76 o 
   6   9   7       90.96       97.76      2.10 o 
   7   9   7      491.32      487.03      5.96 o 
   8   9   7        1.11        8.78      1.77 o 
   0  10   7      622.40      607.00      6.16 o 
   1  10   7      906.69      872.04      6.05 o 
   2  10   7      135.44      124.65      1.78 o 
   3  10   7      781.38      758.15      7.78 o 
   4  10   7       43.63       39.78      1.63 o 
   5  10   7      358.10      347.84      3.88 o 
   6  10   7      270.19      270.96      3.67 o 
   7  10   7      616.01      608.31      7.33 o 
   8  10   7      161.61      160.29      3.97 o 
   1  11   7     2424.07     2414.38     16.70 o 
   2  11   7      138.06      134.78      1.95 o 
   3  11   7        3.16        4.54      1.25 o 
   4  11   7       22.99       19.81      1.14 o 
   5  11   7      133.63      131.54      2.18 o 
   6  11   7      138.98      132.53      2.54 o 
   7  11   7        5.93        4.39      1.61 o 
   0  12   7       96.12       80.97      2.07 o 
   1  12   7      324.35      303.09      2.55 o 
   2  12   7      302.35      301.89      2.89 o 
   3  12   7      402.93      377.85      3.93 o 
   4  12   7       19.31       23.83      1.22 o 
   5  12   7       64.90       62.64      1.94 o 
   6  12   7        0.12        0.39      1.13 o 
   7  12   7       61.68       62.60      2.22 o 
   1  13   7     3737.69     3668.39     26.39 o 
   2  13   7      533.97      522.37      4.77 o 
   3  13   7      220.65      221.85      3.23 o 
   4  13   7       77.66       77.70      1.86 o 
   5  13   7      152.72      156.80      2.47 o 
   6  13   7      100.66      101.06      2.69 o 
   7  13   7        6.03        7.68      1.61 o 
   0  14   7     1481.49     1420.90     13.84 o 
   1  14   7     1273.78     1248.56      9.54 o 
   2  14   7       13.13       18.93      1.01 o 
   3  14   7      856.79      868.84      7.88 o 
   4  14   7      545.97      545.44      5.39 o 
   5  14   7        0.10        0.54      1.13 o 
   6  14   7       33.16       41.03      2.02 o 
   1  15   7      476.95      474.98      4.19 o 
   2  15   7      438.44      422.60      4.17 o 
   3  15   7      508.12      489.50      4.99 o 
   4  15   7      596.35      584.23      5.80 o 
   5  15   7      180.41      181.91      3.22 o 
   6  15   7      376.46      389.42      5.37 o 
   0  16   7      547.00      499.76      6.89 o 
   1  16   7        8.71       11.81      0.88 o 
   2  16   7        7.55        6.68      0.91 o 
   3  16   7      134.00      117.05      2.37 o 
   4  16   7       53.08       51.99      2.15 o 
   5  16   7      118.03      105.00      2.69 o 
   1  17   7      697.85      640.66      6.21 o 
   2  17   7       49.41       46.48      1.58 o 
   3  17   7        0.61        3.29      1.00 o 
   4  17   7        0.05        2.54      1.35 o 
   5  17   7      157.83      170.58      3.22 o 
   0  18   7      113.32      121.66      3.29 o 
   1  18   7      236.37      234.04      3.32 o 
   2  18   7        0.93        1.50      1.00 o 
   3  18   7      188.88      183.95      2.98 o 
   4  18   7       77.56       86.45      2.69 o 
   1  19   7       13.80       17.77      1.61 o 
   2  19   7       51.73       66.59      2.45 o 
   3  19   7      192.77      208.74      3.76 o 
   0  20   7       76.38       62.43      3.59 o 
   1  20   7        8.48        8.33      1.61 o 
   2  20   7       11.99        5.02      1.58 o 
   0   0   8     4338.26     4392.95    102.65 o 
   1   0   8     2799.83     2886.57     38.75 o 
   2   0   8      309.10      371.43     10.00 o 
   3   0   8      522.95      476.51      5.87 o 
   4   0   8       54.61       52.88      1.33 o 
   5   0   8     1980.49     2086.76     21.71 o 
   6   0   8      243.95      278.50      4.61 o 
   7   0   8      252.57      254.66      5.32 o 
   8   0   8       72.16       67.12      3.72 o 
   9   0   8      127.91      139.50      5.58 o 
   1   1   8     1302.06     1268.13     11.21 o 
   2   1   8      515.42      462.97      4.06 o 
   3   1   8     5884.86     6257.86     66.05 o 
   4   1   8      438.43      561.73      4.72 o 
   5   1   8       39.60       56.52      2.01 o 
   6   1   8       17.67       16.31      0.91 o 
   7   1   8       21.86       25.27      1.47 o 
   8   1   8      115.38      114.99      3.29 o 
   9   1   8      113.05      114.07      3.42 o 
   0   2   8      103.46       93.40      1.87 o 
   1   2   8      461.98      452.67      6.59 o 
   2   2   8      256.50      300.83      2.72 o 
   3   2   8      159.30      184.47      1.87 o 
   4   2   8      523.14      536.64      4.34 o 
   5   2   8       10.02       13.84      0.76 o 
   6   2   8       48.88       52.29      1.44 o 
   7   2   8        6.52        5.26      1.07 o 
   8   2   8       40.97       45.45      2.19 o 
   9   2   8       16.91       26.95      2.47 o 
   1   3   8      366.71      407.55      4.00 o 
   2   3   8     1284.26     1372.64     13.23 o 
   3   3   8        4.65        3.95      0.47 o 
   4   3   8       65.51       58.40      1.22 o 
   5   3   8       26.27       38.28      1.30 o 
   6   3   8     1780.24     1798.13     16.31 o 
   7   3   8      257.19      284.92      3.92 o 
   8   3   8      418.30      422.34      6.10 o 
   9   3   8       30.24       38.47      3.34 o 
   0   4   8     1575.11     1616.10     26.99 o 
   1   4   8     1145.31     1141.49     14.10 o 
   2   4   8       66.76       82.71      1.47 o 
   3   4   8      826.04      906.14      7.79 o 
   4   4   8     2620.79     2614.66     22.92 o 
   5   4   8      345.79      369.03      3.95 o 
   6   4   8      514.63      512.50      5.39 o 
   7   4   8      318.63      306.21      3.90 o 
   8   4   8      175.82      168.94      3.53 o 
   1   5   8     2972.50     3194.55     25.82 o 
   2   5   8     2633.09     2671.32     23.25 o 
   3   5   8     2072.65     2028.40     17.94 o 
   4   5   8     1214.88     1196.72     11.63 o 
   5   5   8      697.16      703.21      6.89 o 
   6   5   8        4.93        4.30      1.10 o 
   7   5   8      199.40      184.72      2.89 o 
   8   5   8      133.69      120.15      3.04 o 
   0   6   8     1811.72     1798.73     19.64 o 
   1   6   8     5950.82     6085.70     48.60 o 
   2   6   8      356.53      351.96      3.60 o 
   3   6   8     3425.23     3419.30     29.56 o 
   4   6   8      826.96      803.58      8.21 o 
   5   6   8      127.24      117.91      2.04 o 
   6   6   8      458.04      448.01      4.89 o 
   7   6   8      366.98      355.07      4.32 o 
   8   6   8       26.70       30.44      1.85 o 
   1   7   8     3167.65     3190.57     21.73 o 
   2   7   8      514.06      504.42      4.52 o 
   3   7   8      369.79      378.59      3.98 o 
   4   7   8      957.55      926.63      9.57 o 
   5   7   8     2062.16     2019.60     16.83 o 
   6   7   8        0.12        0.00      0.99 o 
   7   7   8      281.48      276.84      4.09 o 
   8   7   8       16.82       21.06      1.61 o 
   0   8   8       55.39       83.71      3.83 o 
   1   8   8       90.57       83.90      1.03 o 
   2   8   8      250.31      223.28      3.33 o 
   3   8   8      364.45      340.94      4.07 o 
   4   8   8       40.43       31.52      1.23 o 
   5   8   8      853.72      824.88      7.53 o 
   6   8   8      116.36      119.48      2.31 o 
   7   8   8        1.47        3.51      1.34 o 
   8   8   8      422.18      397.40      5.85 o 
   1   9   8      211.91      215.70      2.02 o 
   2   9   8      423.77      468.66      4.58 o 
   3   9   8     1528.00     1468.95     14.12 o 
   4   9   8      227.79      226.04      3.05 o 
   5   9   8      294.32      290.15      3.36 o 
   6   9   8      309.20      298.36      3.74 o 
   7   9   8      113.16      101.87      2.57 o 
   8   9   8       97.58      106.90      3.04 o 
   0  10   8       11.39        2.54      1.28 o 
   1  10   8      287.63      266.29      2.41 o 
   2  10   8      243.51      219.58      3.90 o 
   3  10   8      303.17      320.19      4.33 o 
   4  10   8      897.84      869.37      7.79 o 
   5  10   8       89.77       83.86      1.96 o 
   6  10   8       37.43       34.33      1.49 o 
   7  10   8      214.37      234.10      4.22 o 
   1  11   8       25.28       34.69      1.16 o 
   2  11   8     1944.74     1835.51     15.38 o 
   3  11   8      272.60      291.89      3.23 o 
   4  11   8        9.24        9.96      1.08 o 
   5  11   8        0.00        0.82      0.93 o 
   6  11   8      492.23      468.61      5.24 o 
   7  11   8        0.11       -0.66      1.25 o 
   0  12   8      330.56      310.02      3.76 o 
   1  12   8      254.23      252.99      2.36 o 
   2  12   8      690.75      686.94      5.98 o 
   3  12   8       35.25       31.41      1.93 o 
   4  12   8     1696.75     1706.55     14.45 o 
   5  12   8       78.33       76.30      1.99 o 
   6  12   8      156.98      155.45      3.11 o 
   7  12   8       28.04       25.58      1.61 o 
   1  13   8      471.78      502.10      6.67 o 
   2  13   8       73.70       84.01      2.49 o 
   3  13   8       86.45       86.39      1.86 o 
   4  13   8      181.23      187.14      2.72 o 
   5  13   8        7.57       10.18      1.20 o 
   6  13   8       50.26       46.42      2.02 o 
   7  13   8        1.74        4.61      1.61 o 
   0  14   8        6.29        7.78      1.18 o 
   1  14   8       17.45       21.45      0.96 o 
   2  14   8        4.95        3.80      0.90 o 
   3  14   8      172.10      179.74      2.65 o 
   4  14   8      594.46      576.29      5.73 o 
   5  14   8      206.92      204.21      3.38 o 
   6  14   8      349.85      364.22      5.17 o 
   1  15   8      145.98      149.45      2.19 o 
   2  15   8       51.48       54.79      1.61 o 
   3  15   8        1.06        4.92      1.12 o 
   4  15   8       31.77       40.30      2.69 o 
   5  15   8       72.82       59.70      2.15 o 
   6  15   8      169.16      170.68      3.38 o 
   0  16   8      149.70      161.92      3.42 o 
   1  16   8      116.67      107.56      1.79 o 
   2  16   8        4.47        5.57      0.91 o 
   3  16   8      116.01       95.21      2.06 o 
   4  16   8      100.17      115.62      2.39 o 
   5  16   8        6.87       10.71      1.61 o 
   1  17   8      361.82      322.84      4.04 o 
   2  17   8       26.76       33.04      1.32 o 
   3  17   8       29.52       29.79      1.40 o 
   4  17   8      279.16      304.11      4.54 o 
   5  17   8        3.44        8.99      1.61 o 
   0  18   8       63.33       63.83      3.04 o 
   1  18   8        0.92        2.43      1.04 o 
   2  18   8       45.75       43.70      1.53 o 
   3  18   8       65.81       75.42      2.10 o 
   4  18   8       18.43       24.08      1.67 o 
   1  19   8       86.85      107.33      2.49 o 
   2  19   8      115.56      113.94      2.69 o 
   3  19   8      138.76      172.52      2.98 o 
   0  20   8      448.67      453.27      8.24 o 
   1  20   8       10.61       15.14      1.61 o 
   2  20   8        0.39       -0.11      1.44 o 
   1   1   9      543.46      542.61      7.98 o 
   2   1   9     1327.99     1439.18     12.53 o 
   3   1   9      181.56      226.41      2.13 o 
   4   1   9     1494.47     1538.19     11.95 o 
   5   1   9        0.20        4.13      0.64 o 
   6   1   9      350.24      356.36      3.73 o 
   7   1   9      133.60      145.83      3.58 o 
   8   1   9       17.55       13.55      1.97 o 
   9   1   9       53.08       57.49      2.76 o 
   0   2   9      306.54      314.80      9.21 o 
   1   2   9        5.13        7.24      1.14 o 
   2   2   9      504.61      547.53      5.65 o 
   3   2   9        0.91        0.79      0.42 o 
   4   2   9      136.03      138.21      2.27 o 
   5   2   9      257.93      263.18      2.76 o 
   6   2   9       17.43       17.54      1.33 o 
   7   2   9      231.65      240.25      3.65 o 
   8   2   9      106.75      102.22      4.30 o 
   1   3   9      228.43      272.17      2.92 o 
   2   3   9     1577.25     1557.22     13.70 o 
   3   3   9      448.26      503.72      4.46 o 
   4   3   9      628.72      581.82      5.39 o 
   5   3   9      260.10      274.95      4.19 o 
   6   3   9      327.79      332.71      3.90 o 
   7   3   9       55.38       54.29      2.02 o 
   8   3   9       21.63       24.69      1.77 o 
   0   4   9      534.24      527.30      7.60 o 
   1   4   9      457.82      483.28      4.84 o 
   2   4   9      298.28      333.38      3.65 o 
   3   4   9       13.61       18.52      1.07 o 
   4   4   9      509.30      464.25      4.74 o 
   5   4   9      250.39      225.38      2.89 o 
   6   4   9       91.18       88.46      1.99 o 
   7   4   9      336.91      304.02      3.90 o 
   8   4   9      561.90      534.77      6.53 o 
   1   5   9    14656.53    15539.94    126.41 o 
   2   5   9       10.21        5.54      0.73 o 
   3   5   9      590.26      603.02      6.35 o 
   4   5   9        2.75        1.97      0.76 o 
   5   5   9      296.49      289.08      3.48 o 
   6   5   9       73.07       89.16      1.99 o 
   7   5   9      236.34      230.80      3.46 o 
   8   5   9       53.74       42.04      2.06 o 
   0   6   9       54.48       18.42      1.32 o 
   1   6   9     2361.71     2535.52     23.85 o 
   2   6   9      117.81      148.97      1.99 o 
   3   6   9      658.11      747.91      7.22 o 
   4   6   9      273.61      288.98      3.65 o 
   5   6   9        5.25        6.39      0.99 o 
   6   6   9      367.09      369.40      4.32 o 
   7   6   9      191.29      194.36      2.98 o 
   8   6   9       68.88       80.07      2.66 o 
   1   7   9     2189.38     2286.01     15.69 o 
   2   7   9       25.11       36.67      0.96 o 
   3   7   9        1.73        2.19      0.92 o 
   4   7   9       94.82       82.61      2.10 o 
   5   7   9      617.50      605.25      6.24 o 
   6   7   9       21.36       26.90      1.37 o 
   7   7   9      670.72      654.89      7.50 o 
   8   7   9       49.49       50.13      2.35 o 
   0   8   9     1176.89     1302.37     12.44 o 
   1   8   9       29.13       26.89      0.69 o 
   2   8   9      435.22      424.91      4.14 o 
   3   8   9      253.56      246.73      2.98 o 
   4   8   9      185.02      172.52      2.49 o 
   5   8   9      776.49      772.43      7.13 o 
   6   8   9      392.90      412.41      4.74 o 
   7   8   9      453.14      470.48      5.89 o 
   8   8   9      266.94      269.33      4.19 o 
   1   9   9       64.49       98.67      1.23 o 
   2   9   9       86.71       94.43      1.78 o 
   3   9   9      249.60      242.47      4.51 o 
   4   9   9      471.83      445.02      4.82 o 
   5   9   9      451.95      461.46      4.70 o 
   6   9   9      502.92      490.83      5.45 o 
   7   9   9       42.72       55.28      2.15 o 
   8   9   9        5.34        5.26      1.77 o 
   0  10   9      530.28      532.54      5.54 o 
   1  10   9      753.36      811.19      6.04 o 
   2  10   9     1233.58     1212.99     11.68 o 
   3  10   9      645.65      590.67      6.92 o 
   4  10   9      867.01      838.16      7.67 o 
   5  10   9     1195.37     1164.90     10.33 o 
   6  10   9       56.25       55.68      1.99 o 
   7  10   9      241.11      248.22      3.92 o 
   1  11   9      762.77      718.85      5.36 o 
   2  11   9      669.75      684.88      6.81 o 
   3  11   9     6715.34     6619.09     52.75 o 
   4  11   9       56.60       54.13      2.60 o 
   5  11   9      223.56      219.66      3.25 o 
   6  11   9        9.57       16.11      1.63 o 
   7  11   9       13.86       16.76      1.77 o 
   0  12   9     1245.11     1273.07     12.33 o 
   1  12   9     2149.21     2092.18     15.28 o 
   2  12   9      121.04      114.39      1.83 o 
   3  12   9      527.32      533.26      5.28 o 
   4  12   9     1859.48     1826.05     15.38 o 
   5  12   9      241.51      224.23      3.24 o 
   6  12   9      428.41      408.25      4.59 o 
   7  12   9       20.88       21.29      1.85 o 
   1  13   9      867.92      844.88      6.67 o 
   2  13   9      828.93      781.95      6.71 o 
   3  13   9      894.99      891.11      8.12 o 
   4  13   9       94.67       84.50      1.90 o 
   5  13   9      352.07      345.45      3.93 o 
   6  13   9       18.98       22.21      1.61 o 
   7  13   9        6.69       12.49      1.61 o 
   0  14   9       47.80       54.35      1.85 o 
   1  14   9      405.39      415.04      3.77 o 
   2  14   9       18.59       20.92      1.86 o 
   3  14   9      277.54      288.02      3.41 o 
   4  14   9      156.60      166.09      3.05 o 
   5  14   9       28.31       22.38      1.30 o 
   6  14   9        1.27        4.45      1.47 o 
   1  15   9        0.13        1.32      0.88 o 
   2  15   9      487.09      476.08      4.57 o 
   3  15   9      188.56      173.26      2.65 o 
   4  15   9       10.88       14.02      1.22 o 
   5  15   9       22.07       23.93      1.61 o 
   6  15   9      184.48      186.39      3.65 o 
   0  16   9        5.61        5.59      1.32 o 
   1  16   9       42.58       40.59      1.49 o 
   2  16   9       37.77       47.69      1.47 o 
   3  16   9       49.86       45.80      1.44 o 
   4  16   9       24.34       27.75      1.49 o 
   5  16   9       18.99       19.09      1.61 o 
   1  17   9       39.09       41.94      1.76 o 
   2  17   9      194.11      188.10      2.63 o 
   3  17   9       55.05       53.17      1.86 o 
   4  17   9      115.59      129.17      2.83 o 
   5  17   9      137.89      158.93      3.63 o 
   0  18   9      108.08      100.06      3.24 o 
   1  18   9       48.08       41.31      2.12 o 
   2  18   9      134.58      129.48      2.49 o 
   3  18   9       63.93       62.66      1.86 o 
   4  18   9      249.45      257.21      4.19 o 
   1  19   9       17.05       32.61      1.49 o 
   2  19   9      145.86      149.26      3.01 o 
   3  19   9        4.76        5.26      1.47 o 
   0  20   9      157.31      165.01      4.56 o 
   1  20   9       10.13       19.59      1.96 o 
   2  20   9       81.01       95.21      4.48 o 
   0   0  10      717.35      746.20     18.42 o 
   1   0  10     3396.87     3642.82     59.56 o 
   2   0  10      186.76      214.48     10.08 o 
   3   0  10       95.08       77.66      2.18 o 
   4   0  10     1767.97     1946.59     20.21 o 
   5   0  10     1050.70     1105.82     11.86 o 
   6   0  10     1241.69     1313.57     16.11 o 
   7   0  10       20.27       23.76      2.79 o 
   8   0  10       66.67       51.36      3.72 o 
   1   1  10       70.06       67.53      1.32 o 
   2   1  10     2159.71     2383.57     18.29 o 
   3   1  10     1953.48     2143.52     18.49 o 
   4   1  10     1335.14     1437.20     11.32 o 
   5   1  10      522.34      516.01      4.21 o 
   6   1  10       17.53       16.80      1.21 o 
   7   1  10       20.66       22.86      1.66 o 
   8   1  10       16.42       18.86      2.41 o 
   0   2  10     2220.61     2289.66     89.39 o 
   1   2  10      102.03       87.77      1.98 o 
   2   2  10      935.83     1074.44      8.93 o 
   3   2  10      398.62      400.55      3.40 o 
   4   2  10      279.04      282.16      2.86 o 
   5   2  10      331.33      341.60      3.29 o 
   6   2  10       23.83       26.85      1.47 o 
   7   2  10        1.96        1.32      1.07 o 
   8   2  10       11.51        8.55      1.97 o 
   1   3  10      725.28      732.26      6.74 o 
   2   3  10      434.86      461.21      3.99 o 
   3   3  10     2394.52     2439.78     18.98 o 
   4   3  10      208.98      230.83      2.74 o 
   5   3  10       32.78       36.76      1.18 o 
   6   3  10       11.63       12.64      0.99 o 
   7   3  10      123.15      128.48      2.69 o 
   8   3  10        3.60        3.44      1.33 o 
   0   4  10     4741.48     4988.91     72.63 o 
   1   4  10     3510.19     3666.04     34.25 o 
   2   4  10     2035.79     2325.68     22.16 o 
   3   4  10      705.98      744.19      7.42 o 
   4   4  10       44.84       58.08      1.60 o 
   5   4  10      455.26      448.94      4.89 o 
   6   4  10       93.55       91.66      2.04 o 
   7   4  10       23.09       22.84      1.47 o 
   8   4  10      121.92      126.14      3.04 o 
   1   5  10      173.55      166.97      2.02 o 
   2   5  10      250.12      214.55      2.39 o 
   3   5  10      323.39      336.99      3.84 o 
   4   5  10      656.80      623.70      6.70 o 
   5   5  10       81.14       89.28      2.09 o 
   6   5  10      469.72      456.65      4.95 o 
   7   5  10       19.57       16.14      1.28 o 
   8   5  10        0.27        0.00      1.45 o 
   0   6  10       68.92       61.52      1.63 o 
   1   6  10     1724.29     1731.05     14.24 o 
   2   6  10     2430.88     2442.78     23.24 o 
   3   6  10     3013.19     3133.64     29.58 o 
   4   6  10      765.55      704.96      7.42 o 
   5   6  10      141.45      137.02      3.45 o 
   6   6  10      261.72      263.78      3.48 o 
   7   6  10      446.13      463.65      5.31 o 
   8   6  10        6.05        8.85      1.58 o 
   1   7  10      280.14      350.05      3.21 o 
   2   7  10      634.03      620.34      5.46 o 
   3   7  10      562.59      504.65      5.17 o 
   4   7  10     1026.00     1024.23      9.71 o 
   5   7  10     2597.17     2559.74     22.99 o 
   6   7  10       14.78       18.81      1.14 o 
   7   7  10      645.12      590.31      6.39 o 
   8   7  10       76.77       75.41      2.79 o 
   0   8  10     1418.47     1359.11     14.21 o 
   1   8  10      432.35      437.07      3.34 o 
   2   8  10       21.92       17.07      1.07 o 
   3   8  10      161.40      150.91      2.23 o 
   4   8  10      200.74      207.43      2.98 o 
   5   8  10        2.94        3.01      0.99 o 
   6   8  10     1305.56     1243.95     11.78 o 
   7   8  10       73.64       81.79      2.37 o 
   8   8  10        0.04        1.79      1.58 o 
   1   9  10     1417.07     1448.46     11.44 o 
   2   9  10       15.63       14.02      1.01 o 
   3   9  10      257.88      248.06      2.84 o 
   4   9  10     1058.88      996.15      9.36 o 
   5   9  10      411.37      383.86      4.19 o 
   6   9  10      127.55      125.78      2.49 o 
   7   9  10        4.11        7.49      1.51 o 
   8   9  10      331.77      313.92      5.16 o 
   0  10  10      124.74      119.39      3.77 o 
   1  10  10        0.15        0.55      0.48 o 
   2  10  10      119.18      105.97      2.35 o 
   3  10  10       69.45       64.41      2.06 o 
   4  10  10      561.66      550.22      5.46 o 
   5  10  10      136.93      129.44      2.49 o 
   6  10  10     1302.17     1269.91     13.14 o 
   7  10  10      161.64      161.84      3.22 o 
   1  11  10     6083.55     5837.57     41.73 o 
   2  11  10     1528.11     1448.55     12.19 o 
   3  11  10      356.87      358.73      4.46 o 
   4  11  10     1440.49     1415.99     13.12 o 
   5  11  10       58.75       65.23      1.77 o 
   6  11  10      173.06      174.99      2.98 o 
   7  11  10        6.48        8.16      1.77 o 
   0  12  10     4308.96     4138.36     38.42 o 
   1  12  10      485.66      508.81      4.30 o 
   2  12  10      682.43      674.77      6.33 o 
   3  12  10     1442.54     1420.44     12.19 o 
   4  12  10        3.50        4.25      1.13 o 
   5  12  10       48.90       50.92      1.89 o 
   6  12  10        0.19        3.70      1.45 o 
   7  12  10       98.96      114.24      3.26 o 
   1  13  10      782.12      734.27      5.97 o 
   2  13  10      624.25      598.13      5.45 o 
   3  13  10       78.59       89.18      1.99 o 
   4  13  10      278.03      271.75      3.31 o 
   5  13  10      181.59      185.27      3.14 o 
   6  13  10       10.74       11.75      1.61 o 
   0  14  10      694.22      684.87      8.87 o 
   1  14  10      775.94      732.18      6.37 o 
   2  14  10     2842.03     2768.02     21.44 o 
   3  14  10     1009.47      986.67      8.81 o 
   4  14  10     1043.48     1008.79      9.05 o 
   5  14  10       90.41       86.86      2.11 o 
   6  14  10        0.64        3.07      1.61 o 
   1  15  10      188.05      180.42      2.36 o 
   2  15  10        3.89        5.73      1.24 o 
   3  15  10      106.62      106.74      2.18 o 
   4  15  10      360.63      339.66      3.99 o 
   5  15  10      270.25      271.59      4.19 o 
   6  15  10        2.69        3.07      1.61 o 
   0  16  10      125.91      122.88      2.91 o 
   1  16  10       14.19       15.89      1.00 o 
   2  16  10      106.94      112.32      2.01 o 
   3  16  10        0.13        0.66      0.93 o 
   4  16  10      199.64      207.54      3.00 o 
   5  16  10       91.55       95.15      2.69 o 
   1  17  10      128.52      128.19      2.49 o 
   2  17  10        1.14        0.82      0.93 o 
   3  17  10       68.10       81.74      1.95 o 
   4  17  10        6.21        9.62      1.37 o 
   5  17  10      372.27      431.33      5.71 o 
   0  18  10        2.25        0.88      1.65 o 
   1  18  10       13.56       21.87      1.49 o 
   2  18  10       14.26       24.68      1.61 o 
   3  18  10      241.20      283.00      3.65 o 
   4  18  10       31.46       27.36      1.81 o 
   1  19  10       78.03      110.23      2.69 o 
   2  19  10       37.12       32.53      1.96 o 
   3  19  10        0.58        1.92      1.86 o 
   0  20  10       46.04       54.46      4.46 o 
   1  20  10        3.22        4.91      1.58 o 
   2  20  10        9.76       21.80      1.61 o 
   1   1  11     1072.94     1280.24     13.54 o 
   2   1  11       21.96       24.52      0.70 o 
   3   1  11      142.20      148.03      1.70 o 
   4   1  11      220.35      236.88      2.31 o 
   5   1  11       11.23        8.96      0.76 o 
   6   1  11      446.93      450.16      5.27 o 
   7   1  11        3.77        2.63      1.90 o 
   8   1  11      246.54      264.79      5.26 o 
   0   2  11     3994.77     4287.36     57.75 o 
   1   2  11      401.62      429.36      4.10 o 
   2   2  11     1866.30     2079.37     16.83 o 
   3   2  11      965.24     1075.19      8.46 o 
   4   2  11      251.83      257.10      3.11 o 
   5   2  11       93.86       84.51      1.47 o 
   6   2  11       17.12       17.45      1.13 o 
   7   2  11       16.29       12.13      1.19 o 
   8   2  11        7.60        9.87      1.97 o 
   1   3  11     5585.69     5839.32     47.58 o 
   2   3  11      981.92     1047.34      9.28 o 
   3   3  11      841.67      841.38      6.86 o 
   4   3  11      389.41      433.22      4.24 o 
   5   3  11        2.30        2.07      0.99 o 
   6   3  11        4.40        3.38      0.99 o 
   7   3  11        6.90        5.37      1.07 o 
   8   3  11       75.16       76.50      3.47 o 
   0   4  11      410.75      427.66     17.29 o 
   1   4  11       54.36       69.14      2.11 o 
   2   4  11       81.27       81.16      1.61 o 
   3   4  11       31.76       39.61      1.59 o 
   4   4  11      224.81      217.33      3.01 o 
   5   4  11       55.09       60.20      1.54 o 
   6   4  11       91.09       85.66      1.99 o 
   7   4  11        0.62        0.22      1.08 o 
   8   4  11       51.63       53.98      2.35 o 
   1   5  11      242.16      267.55      2.74 o 
   2   5  11       17.47       29.94      0.83 o 
   3   5  11      186.91      185.83      2.57 o 
   4   5  11     1576.61     1598.82     15.55 o 
   5   5  11      595.54      586.41      6.01 o 
   6   5  11       32.53       33.19      1.49 o 
   7   5  11        4.62        3.79      1.13 o 
   8   5  11        0.76       -0.28      1.25 o 
   0   6  11      149.21      173.77      2.63 o 
   1   6  11      342.46      379.25      3.53 o 
   2   6  11     1956.28     2004.10     17.60 o 
   3   6  11     1677.06     1694.31     16.35 o 
   4   6  11      106.08      132.18      2.10 o 
   5   6  11       80.84       81.67      1.99 o 
   6   6  11     1237.74     1221.52     11.50 o 
   7   6  11      160.65      168.19      2.89 o 
   8   6  11       19.45       23.30      1.77 o 
   1   7  11      200.40      193.50      2.18 o 
   2   7  11      372.74      375.07      3.98 o 
   3   7  11      478.82      434.72      4.84 o 
   4   7  11      178.85      156.86      2.49 o 
   5   7  11     1281.49     1256.03     11.78 o 
   6   7  11      787.16      777.07      7.88 o 
   7   7  11       48.44       42.79      1.72 o 
   8   7  11      497.61      487.09      6.81 o 
   0   8  11     4217.21     4455.02     50.55 o 
   1   8  11      103.42       92.53      1.28 o 
   2   8  11     1589.35     1652.47     15.73 o 
   3   8  11      201.65      200.53      2.60 o 
   4   8  11     1389.97     1371.57     13.77 o 
   5   8  11       70.79       66.76      1.89 o 
   6   8  11      828.86      782.74      7.95 o 
   7   8  11      105.13      104.08      3.14 o 
   8   8  11        0.38        2.51      1.58 o 
   1   9  11        8.08        7.82      0.55 o 
   2   9  11      583.37      548.67      6.34 o 
   3   9  11     2670.06     2614.80     21.49 o 
   4   9  11      631.52      645.21      6.60 o 
   5   9  11     1323.37     1315.47     12.28 o 
   6   9  11      186.93      184.92      3.19 o 
   7   9  11      359.11      337.11      4.73 o 
   0  10  11     2951.26     2832.80     29.13 o 
   1  10  11     1761.61     1676.26     13.02 o 
   2  10  11     2210.71     2132.26     20.10 o 
   3  10  11     1357.73     1289.03     11.92 o 
   4  10  11     1020.47      985.31      8.88 o 
   5  10  11       22.06       20.54      1.30 o 
   6  10  11        3.96        5.37      1.48 o 
   7  10  11       79.80       69.02      2.45 o 
   1  11  11      119.95      104.19      3.77 o 
   2  11  11     1777.71     1744.08     14.57 o 
   3  11  11      211.13      199.97      2.72 o 
   4  11  11        2.57        3.16      2.75 o 
   5  11  11       51.20       49.96      1.56 o 
   6  11  11      756.94      744.20      8.41 o 
   7  11  11      215.98      219.03      4.32 o 
   0  12  11    15957.07    15602.09    147.46 o 
   1  12  11       73.31      100.85      1.71 o 
   2  12  11     2277.40     2341.24     19.26 o 
   3  12  11       57.68       58.90      2.15 o 
   4  12  11      513.72      501.04      5.05 o 
   5  12  11      163.63      161.03      2.59 o 
   6  12  11       32.89       30.69      1.49 o 
   7  12  11      234.09      211.57      4.22 o 
   1  13  11      749.91      784.30      6.71 o 
   2  13  11     4103.28     4003.58     32.37 o 
   3  13  11        5.66        2.96      0.93 o 
   4  13  11      256.52      259.62      3.26 o 
   5  13  11        0.03        4.07      1.18 o 
   6  13  11       77.57       86.71      2.49 o 
   0  14  11      108.71      120.27      2.76 o 
   1  14  11       23.05       27.53      1.13 o 
   2  14  11      186.13      180.43      2.92 o 
   3  14  11       34.57       42.62      1.93 o 
   4  14  11      188.11      190.22      3.30 o 
   5  14  11      166.57      159.00      2.72 o 
   6  14  11        5.04        9.43      1.61 o 
   1  15  11        0.69        2.14      0.93 o 
   2  15  11      199.89      196.76      2.79 o 
   3  15  11        5.93        8.21      1.00 o 
   4  15  11      536.17      560.28      5.73 o 
   5  15  11      319.24      340.23      4.12 o 
   0  16  11       51.04       58.03      3.13 o 
   1  16  11        2.74        3.89      0.99 o 
   2  16  11      123.91      132.63      2.33 o 
   3  16  11      102.27      104.43      2.25 o 
   4  16  11       14.87        9.03      1.22 o 
   5  16  11      107.44      109.90      2.69 o 
   1  17  11      129.01      123.49      2.49 o 
   2  17  11       62.88       74.73      1.99 o 
   3  17  11       11.77       14.13      1.30 o 
   4  17  11        0.64        1.78      1.10 o 
   0  18  11       59.39       82.31      6.06 o 
   1  18  11       35.36       39.04      1.54 o 
   2  18  11       44.38       60.81      2.15 o 
   3  18  11        0.82        0.90      1.28 o 
   4  18  11       57.44       65.56      2.47 o 
   1  19  11       12.82       19.21      2.28 o 
   2  19  11      343.38      369.22      5.10 o 
   3  19  11       26.89       27.56      1.54 o 
   0  20  11     1459.98     1564.60     33.15 o 
   1  20  11        0.37        1.50      1.35 o 
   0   0  12     2022.40     1194.97     28.95 o 
   1   0  12        1.13        1.32      0.93 o 
   2   0  12      418.36      467.57     13.91 o 
   3   0  12      503.06      527.63      6.04 o 
   4   0  12        0.05        1.46      0.73 o 
   5   0  12      269.93      276.32      4.24 o 
   6   0  12       89.50       77.58      2.71 o 
   7   0  12       24.18       21.89      2.79 o 
   8   0  12       61.87       46.40      3.95 o 
   1   1  12     1293.44     1361.88     13.34 o 
   2   1  12      572.57      630.50      5.46 o 
   3   1  12       14.42       21.29      0.73 o 
   4   1  12      278.12      301.85      3.00 o 
   5   1  12        0.14        0.20      0.57 o 
   6   1  12       93.08      101.45      2.15 o 
   7   1  12        1.34       -0.33      1.32 o 
   8   1  12        6.80        6.91      1.97 o 
   0   2  12       11.29        1.32      1.32 o 
   1   2  12     2697.32     2907.96     27.85 o 
   2   2  12     3953.17     4268.38     34.29 o 
   3   2  12      334.03      374.31      3.66 o 
   4   2  12     2036.10     2161.07     18.78 o 
   5   2  12      405.85      402.13      4.39 o 
   6   2  12       10.28       10.95      1.18 o 
   7   2  12        7.04        7.90      1.18 o 
   8   2  12       21.75       18.40      1.97 o 
   1   3  12     1041.67     1217.48     10.10 o 
   2   3  12     8532.93     9235.97     79.39 o 
   3   3  12     4329.11     4273.53     32.86 o 
   4   3  12       23.60       32.59      1.06 o 
   5   3  12      258.66      254.12      3.17 o 
   6   3  12        8.54        9.72      0.99 o 
   7   3  12       23.74       22.48      1.47 o 
   8   3  12      202.79      203.18      4.61 o 
   0   4  12    34416.75    36777.19    430.75 o 
   1   4  12     3921.44     4080.54     33.11 o 
   2   4  12     2713.00     2867.16     59.81 o 
   3   4  12      952.84     1045.31     10.54 o 
   4   4  12      281.35      278.06      3.55 o 
   5   4  12      153.11      147.69      2.39 o 
   6   4  12       57.09       58.38      1.66 o 
   7   4  12        0.05        0.22      1.07 o 
   8   4  12       10.19       11.67      1.97 o 
   1   5  12      384.37      411.06      4.04 o 
   2   5  12     3101.55     3296.81     28.88 o 
   3   5  12        0.05       -0.60      0.98 o 
   4   5  12       75.24       81.85      1.74 o 
   5   5  12       18.23       14.48      1.30 o 
   6   5  12       48.56       44.72      1.54 o 
   7   5  12       15.79       11.65      1.26 o 
   8   5  12        0.17       -1.72      1.33 o 
   0   6  12     1130.32     1216.27     30.06 o 
   1   6  12      576.39      614.18      5.74 o 
   2   6  12     1266.16     1329.38     12.21 o 
   3   6  12       68.07       81.62      1.74 o 
   4   6  12      753.27      782.06      7.58 o 
   5   6  12      285.15      264.70      3.40 o 
   6   6  12      150.92      153.41      2.54 o 
   7   6  12       97.41       99.47      2.57 o 
   8   6  12       45.46       46.56      2.35 o 
   1   7  12       61.10       86.85      1.22 o 
   2   7  12        0.23        4.25      0.60 o 
   3   7  12      651.39      641.40      6.89 o 
   4   7  12        5.18        8.07      0.99 o 
   5   7  12        6.53        7.83      1.07 o 
   6   7  12        2.28        4.30      1.59 o 
   7   7  12       26.25       22.86      1.49 o 
   8   7  12        6.59        5.00      1.77 o 
   0   8  12     1243.25     1187.09     20.47 o 
   1   8  12        0.96        6.79      0.56 o 
   2   8  12       87.46       87.14      3.39 o 
   3   8  12      974.86      928.11      9.57 o 
   4   8  12      304.59      309.82      4.09 o 
   5   8  12      240.91      235.35      3.24 o 
   6   8  12      479.72      467.13      5.31 o 
   7   8  12      321.68      299.94      4.19 o 
   8   8  12      216.56      196.28      3.98 o 
   1   9  12      719.10      681.46      5.97 o 
   2   9  12     1295.75     1236.81     14.26 o 
   3   9  12        1.15        2.85      1.31 o 
   4   9  12     1695.44     1667.26     16.46 o 
   5   9  12     2207.10     2190.66     19.93 o 
   6   9  12      316.12      299.14      3.90 o 
   7   9  12      303.65      312.15      4.54 o 
   0  10  12       18.11       18.77      1.32 o 
   1  10  12       14.71       15.35      0.73 o 
   2  10  12      669.19      626.02      9.61 o 
   3  10  12      904.39      904.52      8.72 o 
   4  10  12      600.17      610.66      5.92 o 
   5  10  12      283.03      270.82      3.54 o 
   6  10  12       23.47       20.55      1.49 o 
   7  10  12      208.75      200.57      3.55 o 
   1  11  12      153.44      164.99      2.06 o 
   2  11  12     3069.38     3046.58     24.84 o 
   3  11  12       82.65       66.64      2.61 o 
   4  11  12      205.40      205.66      2.98 o 
   5  11  12        1.13        1.15      0.93 o 
   6  11  12      104.97      105.96      2.94 o 
   7  11  12      152.23      137.37      3.01 o 
   0  12  12     7437.91     7405.07     74.20 o 
   1  12  12      100.77      101.45      2.80 o 
   2  12  12     1880.53     1899.83     15.78 o 
   3  12  12      218.14      220.60      2.84 o 
   4  12  12        1.17        2.14      0.93 o 
   5  12  12       77.42       81.36      1.95 o 
   6  12  12       66.95       69.79      2.16 o 
   7  12  12      244.35      285.19      4.92 o 
   1  13  12       10.25       10.40      1.20 o 
   2  13  12       11.62       13.93      1.52 o 
   3  13  12        3.14        3.32      0.96 o 
   4  13  12       31.92       30.87      1.49 o 
   5  13  12      254.75      264.91      3.47 o 
   6  13  12      134.66      144.19      3.22 o 
   0  14  12     1880.99     1833.00     21.58 o 
   1  14  12       38.11       40.90      1.40 o 
   2  14  12      681.45      655.82      6.27 o 
   3  14  12       40.08       43.31      1.48 o 
   4  14  12       43.43       56.97      2.18 o 
   5  14  12        4.77        5.87      1.22 o 
   6  14  12        8.60       13.39      1.77 o 
   1  15  12       96.12       93.52      1.86 o 
   2  15  12       10.20       13.99      1.18 o 
   3  15  12       54.52       47.93      1.64 o 
   4  15  12       63.20       67.90      2.25 o 
   5  15  12        9.88       18.60      1.40 o 
   0  16  12     1350.68     1294.26     18.45 o 
   1  16  12       76.29       80.23      1.99 o 
   2  16  12      336.47      327.40      4.04 o 
   3  16  12       91.60      108.55      2.33 o 
   4  16  12       56.97       55.51      1.78 o 
   5  16  12       13.68       11.33      1.61 o 
   1  17  12      109.76      121.71      2.49 o 
   2  17  12       45.48       42.12      1.60 o 
   3  17  12       10.04       11.66      1.30 o 
   4  17  12        5.35        7.05      1.30 o 
   0  18  12      306.31      323.91      6.55 o 
   1  18  12        8.15        8.73      1.28 o 
   2  18  12      182.19      187.70      3.30 o 
   3  18  12        1.93        0.58      1.14 o 
   1  19  12        9.71       11.68      1.61 o 
   2  19  12      135.59      149.25      3.01 o 
   0  20  12       25.97       28.95      3.95 o 
   1   1  13       66.37       87.52      1.47 o 
   2   1  13      730.76      801.16      6.78 o 
   3   1  13      142.44      164.01      2.09 o 
   4   1  13      205.22      214.87      3.11 o 
   5   1  13       30.54       28.04      0.94 o 
   6   1  13       87.80       87.69      2.02 o 
   7   1  13       25.48       26.65      1.97 o 
   8   1  13       13.63       14.89      2.09 o 
   0   2  13       21.36       25.07      1.86 o 
   1   2  13      523.79      574.25      5.91 o 
   2   2  13      401.75      448.70      3.99 o 
   3   2  13       65.28       80.40      1.38 o 
   4   2  13      130.43      135.46      4.24 o 
   5   2  13       38.83       33.44      1.28 o 
   6   2  13       60.32       55.31      1.67 o 
   7   2  13        0.01        0.66      1.33 o 
   8   2  13       63.38       56.34      2.63 o 
   1   3  13     5821.43     6391.27     52.96 o 
   2   3  13      174.50      180.03      2.23 o 
   3   3  13      359.43      384.90      3.53 o 
   4   3  13      230.78      239.59      5.21 o 
   5   3  13        9.41       10.35      0.99 o 
   6   3  13        7.96        8.97      1.08 o 
   7   3  13       59.94       56.24      2.15 o 
   8   3  13        5.12        3.95      1.97 o 
   0   4  13     3770.75     4039.57     54.45 o 
   1   4  13       19.45       27.51      1.57 o 
   2   4  13      523.82      568.55      5.71 o 
   3   4  13      117.85      128.35      2.15 o 
   4   4  13       94.46      100.49      2.02 o 
   5   4  13        3.50        5.83      0.99 o 
   6   4  13        3.61        1.69      0.99 o 
   7   4  13        0.40        0.44      1.07 o 
   8   4  13       69.92       72.49      3.26 o 
   1   5  13      569.72      590.17      5.41 o 
   2   5  13     1779.68     2103.57     18.59 o 
   3   5  13        2.33        1.75      0.78 o 
   4   5  13        3.84        7.01      0.99 o 
   5   5  13      298.09      269.14      3.40 o 
   6   5  13       28.38       29.51      1.37 o 
   7   5  13      115.47      110.66      2.69 o 
   8   5  13       15.93       17.46      1.97 o 
   0   6  13     1758.36     2091.82     27.81 o 
   1   6  13       54.63       51.76      1.14 o 
   2   6  13       52.80       59.34      1.77 o 
   3   6  13     1176.46     1156.08     11.62 o 
   4   6  13       25.61       19.32      0.99 o 
   5   6  13      637.63      611.06      6.39 o 
   6   6  13      155.07      154.35      2.60 o 
   7   6  13       17.70       20.97      1.61 o 
   8   6  13       28.39       31.64      1.94 o 
   1   7  13      928.27      965.44      9.48 o 
   2   7  13      758.22      762.43      6.85 o 
   3   7  13       23.38       19.59      1.07 o 
   4   7  13      674.59      693.66      6.89 o 
   5   7  13       33.58       40.89      1.54 o 
   6   7  13        0.62        0.38      1.67 o 
   7   7  13        5.62        7.67      1.35 o 
   8   7  13       24.58       27.73      1.94 o 
   0   8  13     3071.31     3162.45     52.57 o 
   1   8  13      759.07      713.87     11.58 o 
   2   8  13        0.68        0.66      1.18 o 
   3   8  13      543.21      501.75      5.81 o 
   4   8  13      960.82      957.95     10.00 o 
   5   8  13       93.63       95.57      3.31 o 
   6   8  13       53.27       51.51      1.80 o 
   7   8  13       36.77       50.01      2.00 o 
   1   9  13     1904.91     1714.77     15.24 o 
   2   9  13     1474.29     1439.39     15.63 o 
   3   9  13     1196.46     1140.94     10.78 o 
   4   9  13      982.90      958.18     10.00 o 
   5   9  13      994.47     1004.03      9.79 o 
   6   9  13      563.03      588.47      6.39 o 
   7   9  13      341.55      344.51      4.81 o 
   0  10  13      133.41      134.67      2.63 o 
   1  10  13        7.85       12.99      1.00 o 
   2  10  13     5225.15     5116.42     41.03 o 
   3  10  13      251.87      261.14      4.48 o 
   4  10  13     3590.72     3550.89     31.44 o 
   5  10  13      187.09      197.81      2.98 o 
   6  10  13       18.88       20.12      1.49 o 
   7  10  13        5.25       10.09      1.61 o 
   1  11  13      225.45      261.18      3.13 o 
   2  11  13     1723.00     1689.20     14.21 o 
   3  11  13      618.65      574.68      5.46 o 
   4  11  13       91.59       77.90      2.15 o 
   5  11  13        5.42        7.39      1.05 o 
   6  11  13      124.16      117.53      2.69 o 
   7  11  13      145.98      159.27      3.22 o 
   0  12  13     7941.60     7864.80     78.78 o 
   1  12  13     2187.34     2181.45     17.03 o 
   2  12  13     1002.94     1016.82      8.99 o 
   3  12  13     1133.57     1133.79      9.92 o 
   4  12  13       12.26       12.18      1.14 o 
   5  12  13      528.37      533.06      5.81 o 
   6  12  13      131.20      137.56      2.81 o 
   1  13  13     2350.52     2241.86     17.51 o 
   2  13  13     2378.74     2312.45     19.14 o 
   3  13  13      400.24      413.69      4.46 o 
   4  13  13      463.15      470.16      4.93 o 
   5  13  13      229.08      224.58      3.40 o 
   6  13  13       41.77       50.14      2.15 o 
   0  14  13      486.08      440.93      6.23 o 
   1  14  13       66.82       64.54      1.70 o 
   2  14  13       81.89       84.49      2.57 o 
   3  14  13        4.29        3.20      0.99 o 
   4  14  13     1458.43     1425.72     12.93 o 
   5  14  13       50.83       48.87      1.70 o 
   6  14  13      508.11      521.16      6.61 o 
   1  15  13        1.86        3.95      1.46 o 
   2  15  13      204.25      191.12      2.79 o 
   3  15  13      261.14      264.61      3.36 o 
   4  15  13       18.10       23.11      1.43 o 
   5  15  13      473.65      526.37      5.62 o 
   0  16  13      367.28      374.35      6.84 o 
   1  16  13       37.30       34.05      1.68 o 
   2  16  13      101.94      113.20      2.39 o 
   3  16  13       62.54       61.60      2.55 o 
   4  16  13      139.10      143.89      2.65 o 
   5  16  13        0.01        0.93      1.30 o 
   1  17  13       42.59       49.93      1.99 o 
   2  17  13      124.45      117.55      2.69 o 
   3  17  13        0.48        1.12      1.04 o 
   4  17  13       73.01       79.12      2.18 o 
   0  18  13        3.67        4.94      1.68 o 
   1  18  13        1.46        2.14      1.28 o 
   2  18  13      188.81      209.12      3.55 o 
   3  18  13        8.61        6.05      1.37 o 
   1  19  13      255.76      305.09      4.38 o 
   2  19  13      116.90      131.81      2.83 o 
   0   0  14      123.51      117.13      3.95 o 
   1   0  14     1336.09     1416.76     24.20 o 
   2   0  14     1294.42     1398.84     14.67 o 
   3   0  14       10.10       14.98      0.73 o 
   4   0  14      623.15      707.69      8.67 o 
   5   0  14      104.42      104.29      2.41 o 
   6   0  14      603.85      595.54     12.10 o 
   7   0  14      207.36      182.97      5.58 o 
   8   0  14      160.56      148.82      5.58 o 
   1   1  14      357.55      308.63      3.55 o 
   2   1  14      281.07      275.54      2.50 o 
   3   1  14       73.61       71.10      1.20 o 
   4   1  14     1123.89     1174.36     10.40 o 
   5   1  14      384.92      365.62      4.24 o 
   6   1  14      672.06      695.18      8.70 o 
   7   1  14      148.80      159.96      3.95 o 
   8   1  14        0.09       -2.34      1.72 o 
   0   2  14       88.40      114.16      2.28 o 
   1   2  14      103.55      150.26      2.02 o 
   2   2  14      471.41      432.48      3.99 o 
   3   2  14      950.15      992.56      8.97 o 
   4   2  14     1024.04     1048.54      9.64 o 
   5   2  14      296.81      271.12      3.24 o 
   6   2  14      125.88      122.69      2.47 o 
   7   2  14       21.08       19.78      1.97 o 
   8   2  14        1.90        0.44      1.72 o 
   1   3  14      228.89      274.99      8.90 o 
   2   3  14      639.34      684.06      6.31 o 
   3   3  14       58.82       53.58      1.15 o 
   4   3  14      478.58      497.95      5.51 o 
   5   3  14        8.88       11.25      0.99 o 
   6   3  14      305.08      301.42      4.09 o 
   7   3  14       21.23       23.10      1.97 o 
   8   3  14       33.87       30.27      2.09 o 
   0   4  14     4194.02     4503.94     60.53 o 
   1   4  14      266.07      287.62      2.79 o 
   2   4  14     1713.01     1862.90     17.88 o 
   3   4  14      237.90      230.31      3.39 o 
   4   4  14      664.18      662.43      6.58 o 
   5   4  14      183.38      184.55      2.60 o 
   6   4  14      109.68      105.75      2.29 o 
   7   4  14      107.65      102.88      2.57 o 
   8   4  14       13.30       10.28      1.97 o 
   1   5  14     1263.97     1301.16     10.32 o 
   2   5  14      669.68      681.70      6.79 o 
   3   5  14      887.69      947.32      9.57 o 
   4   5  14        3.52        3.57      0.99 o 
   5   5  14      152.86      147.75      2.39 o 
   6   5  14       43.05       46.54      1.66 o 
   7   5  14      252.92      258.71      3.92 o 
   8   5  14      104.07       98.65      3.29 o 
   0   6  14     1272.67     1378.86     18.67 o 
   1   6  14     1091.05     1083.25      9.80 o 
   2   6  14      103.05      130.64      2.02 o 
   3   6  14        9.78       11.79      1.17 o 
   4   6  14     2146.60     2143.77     19.16 o 
   5   6  14     1245.66     1267.18     11.84 o 
   6   6  14      999.59     1006.33      9.79 o 
   7   6  14        0.71        1.63      1.13 o 
   8   6  14       89.88       86.81      2.94 o 
   1   7  14      220.27      205.72      2.63 o 
   2   7  14     1118.88     1226.35     10.51 o 
   3   7  14      372.31      350.09      4.19 o 
   4   7  14     1061.95     1048.49      9.87 o 
   5   7  14      622.95      610.51      6.39 o 
   6   7  14       71.58       65.23      2.73 o 
   7   7  14      572.07      578.03      6.98 o 
   0   8  14      227.21      118.23     13.16 o 
   1   8  14       59.11       53.99      1.58 o 
   2   8  14      512.85      517.63      5.81 o 
   3   8  14      362.45      346.35      4.30 o 
   4   8  14      245.75      250.11      3.65 o 
   5   8  14      138.26      135.65      2.49 o 
   6   8  14      145.68      155.56      3.39 o 
   7   8  14      325.80      308.42      4.10 o 
   1   9  14      160.43      155.23      3.61 o 
   2   9  14     1519.43     1514.43     14.85 o 
   3   9  14       44.88       46.36      2.36 o 
   4   9  14       44.90       43.42      2.09 o 
   5   9  14     1193.71     1191.52     11.28 o 
   6   9  14      211.63      215.29      3.42 o 
   7   9  14        0.00        3.51      1.61 o 
   0  10  14       43.61       29.53      1.92 o 
   1  10  14      777.67      770.86      6.90 o 
   2  10  14      642.02      622.50     12.51 o 
   3  10  14     2342.53     2298.43     22.27 o 
   4  10  14      996.07      991.34      9.79 o 
   5  10  14       30.23       31.06      1.49 o 
   6  10  14      315.03      314.88      4.17 o 
   7  10  14      330.94      333.47      4.73 o 
   1  11  14     3261.27     3262.92     26.70 o 
   2  11  14       29.62       23.53      1.44 o 
   3  11  14       18.48       22.31      1.47 o 
   4  11  14       22.96       27.25      1.61 o 
   5  11  14      708.67      702.76      6.85 o 
   6  11  14       17.22       18.41      1.61 o 
   7  11  14       80.52       70.70      2.47 o 
   0  12  14      186.62      215.82      7.41 o 
   1  12  14      586.73      593.48      5.39 o 
   2  12  14      328.53      342.60      3.77 o 
   3  12  14      601.56      588.75      5.80 o 
   4  12  14      131.16      128.87      2.69 o 
   5  12  14       20.71       21.82      1.61 o 
   6  12  14       14.03       17.57      1.49 o 
   1  13  14      179.61      177.83      5.61 o 
   2  13  14      386.45      412.45      4.35 o 
   3  13  14      497.62      478.94      4.93 o 
   4  13  14       61.70       72.29      2.04 o 
   5  13  14        9.01       12.76      1.22 o 
   6  13  14       37.94       43.89      2.15 o 
   0  14  14       14.32       16.74      1.68 o 
   1  14  14        0.00        3.42      0.96 o 
   2  14  14      253.72      255.09      3.26 o 
   3  14  14      386.34      362.31      4.51 o 
   4  14  14      983.35     1029.84      9.39 o 
   5  14  14      161.31      156.22      2.89 o 
   1  15  14        1.41        0.00      0.99 o 
   2  15  14       24.84       31.66      1.49 o 
   3  15  14       22.91       20.93      1.40 o 
   4  15  14        9.66       10.32      1.30 o 
   5  15  14       42.10       42.69      2.03 o 
   0  16  14       22.91       20.89      2.44 o 
   1  16  14       28.06       27.44      1.49 o 
   2  16  14        1.75        2.76      1.04 o 
   3  16  14       87.80       94.61      2.11 o 
   4  16  14       20.24       15.16      1.40 o 
   1  17  14        8.84       13.03      1.47 o 
   2  17  14        4.73        2.96      1.28 o 
   3  17  14        5.41        5.35      1.37 o 
   4  17  14        0.74        3.79      1.42 o 
   0  18  14        0.36        0.82      1.74 o 
   1  18  14        7.79        8.43      1.47 o 
   2  18  14       23.26       21.75      1.61 o 
   3  18  14       29.03       33.37      1.82 o 
   1  19  14       12.53       14.28      1.61 o 
   2  19  14       28.52       35.30      2.06 o 
   1   1  15      516.24      488.40      5.75 o 
   2   1  15       14.05       23.98      0.76 o 
   3   1  15      313.09      321.78      3.32 o 
   4   1  15      816.05      802.09      7.34 o 
   5   1  15     1100.98     1131.35     11.63 o 
   6   1  15      361.75      369.93      5.92 o 
   7   1  15      348.24      345.49      5.92 o 
   8   1  15       42.75       39.59      2.63 o 
   0   2  15      135.37      172.41      3.72 o 
   1   2  15       44.78       32.13      1.07 o 
   2   2  15      623.69      578.99      5.09 o 
   3   2  15      288.11      361.81      4.29 o 
   4   2  15      350.04      329.11      3.67 o 
   5   2  15       90.26       98.93      1.89 o 
   6   2  15       45.88       44.86      1.67 o 
   7   2  15       21.76       22.83      1.97 o 
   8   2  15       13.31        9.96      1.97 o 
   1   3  15       28.03       45.54      1.12 o 
   2   3  15      422.47      393.56      3.98 o 
   3   3  15      211.56      242.62      2.48 o 
   4   3  15       19.29       24.31      0.99 o 
   5   3  15      382.95      393.53      4.39 o 
   6   3  15        2.19        2.85      1.07 o 
   7   3  15        3.36        4.31      1.42 o 
   8   3  15      173.06      177.71      4.09 o 
   0   4  15     2044.52     2403.57     32.67 o 
   1   4  15       95.09       84.35      1.30 o 
   2   4  15      749.43      858.44      8.48 o 
   3   4  15      198.83      196.89      3.08 o 
   4   4  15       10.93        9.16      0.99 o 
   5   4  15       69.01       73.52      1.83 o 
   6   4  15       19.07       22.02      1.35 o 
   7   4  15     1259.14     1279.40     13.43 o 
   8   4  15       23.29       23.11      2.28 o 
   1   5  15       43.70       60.65      1.14 o 
   2   5  15     1540.64     1617.76     14.54 o 
   3   5  15      380.54      390.45      8.27 o 
   4   5  15       18.17       13.62      0.99 o 
   5   5  15      182.07      160.16      2.49 o 
   6   5  15      227.48      232.58      3.24 o 
   7   5  15      130.34      142.46      2.83 o 
   8   5  15      200.30      208.60      4.61 o 
   0   6  15      559.05      528.70     15.11 o 
   1   6  15       61.21       54.30      1.28 o 
   2   6  15       92.57      101.95      1.82 o 
   3   6  15      190.22      193.27      2.69 o 
   4   6  15      170.28      179.56      2.54 o 
   5   6  15       20.41       18.82      1.20 o 
   6   6  15       98.84       94.65      2.10 o 
   7   6  15        2.74        1.56      1.19 o 
   1   7  15      642.51      612.03      6.25 o 
   2   7  15      317.52      307.04      7.53 o 
   3   7  15      457.26      420.66      4.84 o 
   4   7  15      759.74      713.26      7.22 o 
   5   7  15       49.68       49.91      1.86 o 
   6   7  15        4.13        6.11      1.10 o 
   7   7  15      406.75      400.19      5.37 o 
   0   8  15       44.98       31.59      2.63 o 
   1   8  15       17.80       17.46      0.93 o 
   2   8  15      547.76      598.72      6.35 o 
   3   8  15        0.07       -0.22      1.47 o 
   4   8  15     2019.10     1965.11     19.13 o 
   5   8  15       30.80       29.48      1.87 o 
   6   8  15     1886.33     1835.21     17.10 o 
   7   8  15      219.65      204.26      3.65 o 
   1   9  15       46.78       35.32      1.06 o 
   2   9  15       11.15        9.72      2.09 o 
   3   9  15       54.19       53.01      1.60 o 
   4   9  15       16.42       15.43      1.62 o 
   5   9  15       61.28       59.87      2.26 o 
   6   9  15      213.98      231.85      3.48 o 
   7   9  15      217.92      222.39      3.76 o 
   0  10  15      926.96      954.19     11.97 o 
   1  10  15       54.07       49.95      2.49 o 
   2  10  15      278.49      265.12      3.32 o 
   3  10  15       16.94       14.99      1.18 o 
   4  10  15      385.65      408.85      4.96 o 
   5  10  15      366.23      343.39      4.32 o 
   6  10  15      324.76      335.36      4.32 o 
   7  10  15       77.70       76.92      2.69 o 
   1  11  15      617.03      565.76      6.47 o 
   2  11  15      487.83      485.15      5.24 o 
   3  11  15      414.69      376.64      4.73 o 
   4  11  15      566.22      531.88      6.35 o 
   5  11  15      284.20      285.16      3.59 o 
   6  11  15      173.17      174.56      3.04 o 
   0  12  15      266.63      257.42      5.02 o 
   1  12  15       46.32       57.05      1.99 o 
   2  12  15      760.69      735.64      7.31 o 
   3  12  15       12.46       14.94      1.26 o 
   4  12  15      341.20      345.35      4.73 o 
   5  12  15       27.99       28.33      1.49 o 
   6  12  15       13.03       16.69      1.49 o 
   1  13  15       29.43       38.49      1.59 o 
   2  13  15      228.79      218.87      2.84 o 
   3  13  15       69.45       69.04      1.99 o 
   4  13  15        0.40        1.32      1.84 o 
   5  13  15       18.57       18.36      1.37 o 
   6  13  15       38.07       39.75      2.02 o 
   0  14  15      109.60      118.36      4.32 o 
   1  14  15      486.30      503.44      5.39 o 
   2  14  15      260.89      255.15      3.26 o 
   3  14  15      104.70      114.17      2.25 o 
   4  14  15      252.40      256.98      3.67 o 
   5  14  15      231.45      240.78      3.74 o 
   1  15  15      154.59      156.58      2.60 o 
   2  15  15       22.56       25.34      1.49 o 
   3  15  15      731.99      745.27      7.20 o 
   4  15  15       67.87       74.35      2.42 o 
   5  15  15        3.04        2.06      1.28 o 
   0  16  15        7.57        8.19      1.68 o 
   1  16  15      103.57       97.70      2.57 o 
   2  16  15        0.14        1.65      1.28 o 
   3  16  15       50.22       54.20      1.99 o 
   4  16  15       31.12       41.65      1.89 o 
   1  17  15       73.81       73.49      2.15 o 
   2  17  15      296.18      321.60      4.54 o 
   3  17  15        0.84        1.08      1.20 o 
   0  18  15      110.86      138.10      4.01 o 
   1  18  15       24.18       26.62      1.61 o 
   2  18  15        3.83        3.01      1.35 o 
   3  18  15       15.76       18.66      1.67 o 
   1  19  15       28.69       37.58      2.02 o 
   0   0  16       12.76       23.69      2.63 o 
   1   0  16      282.58      277.03      5.58 o 
   2   0  16     1561.68     1689.35     17.73 o 
   3   0  16      130.42      116.92      2.23 o 
   4   0  16     1503.51     1452.24     15.37 o 
   5   0  16       97.41       92.86      3.24 o 
   6   0  16       12.03        9.40      1.86 o 
   7   0  16        0.75        2.11      2.19 o 
   8   0  16      235.62      232.94      6.51 o 
   1   1  16      176.77      177.02      2.44 o 
   2   1  16      790.33      814.23      6.65 o 
   3   1  16        0.01        0.72      0.44 o 
   4   1  16       19.26       29.26      0.99 o 
   5   1  16       84.89       79.09      1.92 o 
   6   1  16        1.51        0.00      1.32 o 
   7   1  16       28.63       27.07      2.69 o 
   8   1  16       48.49       52.70      2.76 o 
   0   2  16      985.74     1147.17     19.54 o 
   1   2  16      366.35      447.50      4.84 o 
   2   2  16        0.70        3.09      0.52 o 
   3   2  16      709.28      722.10      6.65 o 
   4   2  16       82.00       92.64      1.64 o 
   5   2  16       24.33       24.35      1.19 o 
   6   2  16       43.63       42.52      2.54 o 
   7   2  16       85.17       82.78      3.08 o 
   8   2  16      105.21      104.37      3.29 o 
   1   3  16      450.52      497.25      4.89 o 
   2   3  16      188.40      201.76      2.39 o 
   3   3  16       41.54       36.17      1.28 o 
   4   3  16       36.54       42.42      1.49 o 
   5   3  16       15.59       14.16      0.99 o 
   6   3  16        3.13        3.51      1.07 o 
   7   3  16        0.06        1.44      1.52 o 
   8   3  16       76.86       72.11      3.29 o 
   0   4  16     1296.98     1392.27     19.24 o 
   1   4  16       15.43       14.03      0.57 o 
   2   4  16       77.49       72.56      1.47 o 
   3   4  16       47.50       52.56      1.77 o 
   4   4  16       57.16       58.97      1.54 o 
   5   4  16       21.80       20.38      1.04 o 
   6   4  16       37.93       43.92      1.67 o 
   7   4  16      428.32      417.35      6.73 o 
   8   4  16       51.24       54.97      2.63 o 
   1   5  16      500.58      522.69      4.87 o 
   2   5  16     1518.99     1545.66     15.10 o 
   3   5  16       86.27       84.30      1.74 o 
   4   5  16        7.68        7.55      0.99 o 
   5   5  16      309.03      293.44      3.67 o 
   6   5  16       91.99       89.12      2.29 o 
   7   5  16        8.85        8.24      1.47 o 
   0   6  16      623.39      675.04      8.37 o 
   1   6  16       28.75       34.22      1.04 o 
   2   6  16       95.93       83.88      1.67 o 
   3   6  16       95.01       93.40      2.02 o 
   4   6  16      462.37      454.82      4.89 o 
   5   6  16       24.42       25.82      1.37 o 
   6   6  16        1.60        3.49      1.04 o 
   7   6  16       62.32       62.53      2.26 o 
   1   7  16       17.60       10.91      0.76 o 
   2   7  16        0.00        1.50      1.69 o 
   3   7  16      266.61      265.44      3.65 o 
   4   7  16       12.88       20.37      1.20 o 
   5   7  16        8.96        8.23      1.04 o 
   6   7  16      548.66      562.03      6.01 o 
   7   7  16        0.05        4.32      1.35 o 
   0   8  16      904.19      874.75     12.16 o 
   1   8  16        1.15        0.24      0.60 o 
   2   8  16       88.81      102.52      2.75 o 
   3   8  16       38.68       39.48      1.49 o 
   4   8  16       41.88       46.65      2.06 o 
   5   8  16       65.31       64.63      1.99 o 
   6   8  16     1416.56     1384.19     13.18 o 
   7   8  16       50.97       56.92      2.15 o 
   1   9  16      111.72      125.50      2.04 o 
   2   9  16      116.54      129.25      2.41 o 
   3   9  16      170.54      164.87      2.69 o 
   4   9  16     1708.49     1658.77     16.46 o 
   5   9  16       30.54       32.72      1.49 o 
   6   9  16      360.00      360.65      4.45 o 
   7   9  16       88.65       94.78      2.69 o 
   0  10  16      246.90      246.27      4.18 o 
   1  10  16      136.60      135.21      2.86 o 
   2  10  16     1000.32      992.92      9.49 o 
   3  10  16        8.62        8.16      1.07 o 
   4  10  16      654.85      657.45      6.89 o 
   5  10  16      127.53      125.44      2.49 o 
   6  10  16        0.32        2.56      1.08 o 
   7  10  16        0.27        1.10      1.61 o 
   1  11  16       13.79       24.76      1.05 o 
   2  11  16       88.03       96.19      1.99 o 
   3  11  16      488.39      485.41      5.81 o 
   4  11  16        8.22       10.74      1.26 o 
   5  11  16      143.27      144.22      2.53 o 
   6  11  16      127.25      128.55      2.74 o 
   0  12  16     1642.59     1713.14     23.77 o 
   1  12  16       10.67       13.52      1.04 o 
   2  12  16      150.25      166.78      2.60 o 
   3  12  16       12.22       10.88      1.08 o 
   4  12  16        2.98        2.80      1.19 o 
   5  12  16        9.97       10.96      1.37 o 
   6  12  16       39.10       36.66      1.80 o 
   1  13  16      370.61      338.94      4.10 o 
   2  13  16      489.76      514.98      5.67 o 
   3  13  16       38.96       42.79      1.54 o 
   4  13  16        1.96        3.07      1.33 o 
   5  13  16      169.53      173.17      2.89 o 
   6  13  16        5.76        7.46      1.61 o 
   0  14  16      124.23      126.80      3.80 o 
   1  14  16      157.94      158.29      2.83 o 
   2  14  16       88.10       86.36      2.33 o 
   3  14  16       89.07       89.02      2.16 o 
   4  14  16      419.97      431.88      5.17 o 
   5  14  16      103.38      108.79      2.49 o 
   1  15  16        0.88        3.07      1.07 o 
   2  15  16      215.94      202.49      3.63 o 
   3  15  16        2.89        5.42      1.20 o 
   4  15  16        1.69        0.93      1.20 o 
   5  15  16      165.97      173.61      3.75 o 
   0  16  16      637.03      644.93     10.37 o 
   1  16  16       58.44       59.99      2.35 o 
   2  16  16      172.01      181.00      3.53 o 
   3  16  16      498.63      517.26      6.35 o 
   4  16  16       24.92       36.72      1.80 o 
   1  17  16      296.78      325.78      4.63 o 
   2  17  16        9.12       11.91      1.61 o 
   3  17  16       41.00       52.50      2.15 o 
   0  18  16       42.52       64.63      4.07 o 
   1  18  16        0.59       -0.90      1.19 o 
   2  18  16      144.47      161.41      3.53 o 
   1   1  17      249.95      240.06      3.39 o 
   2   1  17       61.89       48.92      1.06 o 
   3   1  17        7.72        9.31      0.54 o 
   4   1  17       44.97       51.20      1.22 o 
   5   1  17      216.61      209.20      3.01 o 
   6   1  17      372.86      355.35      5.92 o 
   7   1  17       87.14       84.67      3.08 o 
   8   1  17      408.41      391.65      6.73 o 
   0   2  17      240.29      221.73     11.84 o 
   1   2  17      234.19      242.41      3.39 o 
   2   2  17        2.15        3.24      0.53 o 
   3   2  17      627.71      671.68      5.94 o 
   4   2  17       25.80       30.67      1.14 o 
   5   2  17      419.45      414.11      5.17 o 
   6   2  17        7.99        8.05      1.42 o 
   7   2  17      412.99      386.09      6.58 o 
   8   2  17       54.50       50.55      2.66 o 
   1   3  17      164.57      187.48      2.31 o 
   2   3  17      734.53      724.27      6.81 o 
   3   3  17     1278.84     1291.76     12.70 o 
   4   3  17      131.41      123.58      2.04 o 
   5   3  17      251.37      235.76      3.38 o 
   6   3  17        5.68       11.26      1.13 o 
   7   3  17      514.27      491.09      9.31 o 
   8   3  17       42.06       50.01      2.63 o 
   0   4  17      338.19      319.07      5.32 o 
   1   4  17      620.77      600.86      5.16 o 
   2   4  17      133.45      144.04      2.11 o 
   3   4  17       23.55       28.43      1.07 o 
   4   4  17       74.86       81.81      1.89 o 
   5   4  17     1154.25     1140.24     10.78 o 
   6   4  17      167.29      167.47      3.01 o 
   7   4  17       14.58       18.57      1.97 o 
   1   5  17       11.18       25.20      1.32 o 
   2   5  17        6.97       11.33      1.00 o 
   3   5  17      749.73      697.06      7.42 o 
   4   5  17       34.18       33.47      1.49 o 
   5   5  17      110.73      114.90      2.25 o 
   6   5  17       23.03       19.99      1.47 o 
   7   5  17      133.96      129.33      3.57 o 
   0   6  17     3332.52     3613.55     41.36 o 
   1   6  17      331.71      305.14      3.12 o 
   2   6  17     2299.21     2340.40     22.44 o 
   3   6  17       32.92       37.86      1.47 o 
   4   6  17     1489.19     1497.46     13.77 o 
   5   6  17       11.76       12.26      1.04 o 
   6   6  17      722.45      696.92      8.06 o 
   7   6  17       21.24       23.23      1.99 o 
   1   7  17      638.55      645.86      6.79 o 
   2   7  17      461.12      451.92      4.82 o 
   3   7  17       96.54       91.91      2.15 o 
   4   7  17      146.80      129.95      2.39 o 
   5   7  17      272.84      263.58      3.48 o 
   6   7  17      117.44      115.61      2.49 o 
   7   7  17      195.89      198.83      3.55 o 
   0   8  17     1380.01     1410.11     39.56 o 
   1   8  17      229.14      225.07      2.81 o 
   2   8  17      535.57      495.10      5.71 o 
   3   8  17      488.27      493.32      5.39 o 
   4   8  17      132.88      135.75      2.69 o 
   5   8  17        6.96        6.95      1.04 o 
   6   8  17      209.25      212.22      3.32 o 
   7   8  17      185.59      181.06      3.38 o 
   1   9  17        2.85        3.62      0.83 o 
   2   9  17       53.58       39.57      1.51 o 
   3   9  17        8.88        9.63      1.07 o 
   4   9  17      397.39      385.67      4.84 o 
   5   9  17       96.77       95.92      2.23 o 
   6   9  17       33.12       34.45      1.54 o 
   7   9  17       40.36       47.22      2.15 o 
   0  10  17     4300.86     4037.03     46.64 o 
   1  10  17      223.74      202.90      2.74 o 
   2  10  17      119.35      118.24      2.70 o 
   3  10  17       58.62       57.09      2.45 o 
   4  10  17      217.75      195.13      2.98 o 
   5  10  17       75.67       69.85      1.99 o 
   6  10  17       77.06       81.83      2.47 o 
   1  11  17       70.59       49.74      1.67 o 
   2  11  17     2187.31     2032.10     18.30 o 
   3  11  17      655.89      626.37      6.96 o 
   4  11  17        0.28        0.22      1.08 o 
   5  11  17       23.58       19.92      1.40 o 
   6  11  17      168.70      159.30      2.98 o 
   0  12  17     4990.97     4515.61     59.91 o 
   1  12  17      195.66      157.40      2.49 o 
   2  12  17      764.31      693.21      7.08 o 
   3  12  17        0.97        2.82      0.99 o 
   4  12  17       22.50       19.62      1.61 o 
   5  12  17       48.84       48.22      1.99 o 
   6  12  17      352.89      362.82      4.82 o 
   1  13  17        6.33        3.20      0.99 o 
   2  13  17      797.50      771.79      8.41 o 
   3  13  17       15.90       20.14      1.49 o 
   4  13  17        1.81        1.59      1.08 o 
   5  13  17      105.30      116.66      2.54 o 
   0  14  17      631.70      647.74     10.37 o 
   1  14  17       43.99       55.63      2.15 o 
   2  14  17       25.71       24.18      1.61 o 
   3  14  17       20.66       17.80      1.49 o 
   4  14  17      251.18      260.10      3.74 o 
   5  14  17      192.78      195.72      3.40 o 
   1  15  17        0.01        0.23      1.13 o 
   2  15  17      133.93      143.07      3.04 o 
   3  15  17      109.34      106.09      2.69 o 
   4  15  17      202.42      197.01      3.32 o 
   0  16  17      114.60      111.90      3.80 o 
   1  16  17        0.75        0.00      1.13 o 
   2  16  17        3.27        0.61      1.33 o 
   3  16  17       47.70       49.52      2.65 o 
   4  16  17        0.83       -1.13      1.35 o 
   1  17  17       25.60       29.05      1.96 o 
   2  17  17        2.33        3.62      1.55 o 
   3  17  17      311.20      337.61      5.30 o 
   0  18  17        4.30        4.51      1.92 o 
   1  18  17      109.49      127.75      3.34 o 
   2  18  17       52.20       51.64      2.35 o 
   0   0  18        4.17       44.75      2.63 o 
   1   0  18      238.12      225.05      4.65 o 
   2   0  18      470.84      530.24      6.89 o 
   3   0  18       23.41       27.00      1.25 o 
   4   0  18       87.59       86.68      2.23 o 
   5   0  18       18.41       25.68      2.79 o 
   6   0  18      775.63      703.47     13.96 o 
   7   0  18      134.09      119.76      4.65 o 
   1   1  18      331.86      310.63      4.12 o 
   2   1  18      159.92      147.84      1.83 o 
   3   1  18       50.94       33.15      1.01 o 
   4   1  18      781.61      719.73      7.24 o 
   5   1  18       24.15       22.70      1.33 o 
   6   1  18       57.56       54.72      2.63 o 
   7   1  18        5.61        3.51      1.72 o 
   0   2  18     4856.91     5131.48     84.68 o 
   1   2  18      696.82      717.81      8.24 o 
   2   2  18       35.12       39.01      1.20 o 
   3   2  18     1076.66     1074.05      9.39 o 
   4   2  18      176.65      185.33      2.50 o 
   5   2  18       27.00       21.07      1.35 o 
   6   2  18      606.44      571.89      8.55 o 
   7   2  18      312.28      293.92      5.70 o 
   1   3  18      385.64      428.44      4.63 o 
   2   3  18      978.67     1108.28     10.21 o 
   3   3  18      327.57      295.95      3.40 o 
   4   3  18      473.21      455.37      4.89 o 
   5   3  18      352.07      346.32      4.63 o 
   6   3  18      762.82      772.45      9.42 o 
   7   3  18       62.28       67.97      2.91 o 
   0   4  18      236.06      330.58      5.54 o 
   1   4  18        1.24        5.50      0.96 o 
   2   4  18       39.23       47.75      1.78 o 
   3   4  18      184.87      181.46      2.76 o 
   4   4  18       17.49       16.81      0.99 o 
   5   4  18      482.04      491.52      5.91 o 
   6   4  18      259.42      264.55      5.40 o 
   7   4  18        8.76        8.23      1.97 o 
   1   5  18     1200.91     1295.70     10.98 o 
   2   5  18      133.96      108.26      1.89 o 
   3   5  18      292.38      305.14      3.84 o 
   4   5  18       62.64       62.15      1.75 o 
   5   5  18      760.81      717.26      7.29 o 
   6   5  18      102.54      106.25      2.69 o 
   7   5  18      662.95      651.89      9.69 o 
   0   6  18       34.71       25.50      1.52 o 
   1   6  18       10.11       13.51      0.99 o 
   2   6  18       39.84       38.36      2.19 o 
   3   6  18      966.04      932.90      9.57 o 
   4   6  18      180.82      164.24      2.54 o 
   5   6  18      359.26      344.62      4.24 o 
   6   6  18        0.01        0.00      1.07 o 
   7   6  18      412.21      409.39      6.10 o 
   1   7  18      247.20      250.95      3.04 o 
   2   7  18        2.30       -0.56      0.88 o 
   3   7  18      159.86      148.09      2.57 o 
   4   7  18      254.87      237.69      3.32 o 
   5   7  18      160.01      173.22      2.81 o 
   6   7  18       53.16       52.37      2.15 o 
   7   7  18       44.34       45.96      2.15 o 
   0   8  18      291.02      307.49      4.07 o 
   1   8  18        0.05       -0.88      0.73 o 
   2   8  18      112.55      105.66      2.15 o 
   3   8  18       45.60       44.75      1.49 o 
   4   8  18        5.09        9.09      1.07 o 
   5   8  18        0.07        0.38      0.99 o 
   6   8  18      100.41       94.14      2.31 o 
   7   8  18       21.24       27.00      1.74 o 
   1   9  18       31.58       23.05      1.27 o 
   2   9  18      257.61      241.78      3.46 o 
   3   9  18        2.10        1.32      1.07 o 
   4   9  18        0.67        2.19      1.44 o 
   5   9  18       14.65       13.48      1.37 o 
   6   9  18      312.56      286.55      3.90 o 
   0  10  18       99.02       57.93      2.28 o 
   1  10  18        1.71        1.81      0.83 o 
   2  10  18       36.17       27.29      1.47 o 
   3  10  18       16.71       14.67      1.26 o 
   4  10  18       10.75        8.98      1.04 o 
   5  10  18       19.07       19.13      1.49 o 
   6  10  18        0.41        1.81      1.28 o 
   1  11  18      204.78      169.29      2.83 o 
   2  11  18       48.99       68.61      2.26 o 
   3  11  18       18.87       24.82      1.61 o 
   4  11  18       83.70       77.99      2.60 o 
   5  11  18       16.90       18.05      1.30 o 
   6  11  18       23.03       25.92      1.44 o 
   0  12  18      723.28      813.04     12.34 o 
   1  12  18      162.81      142.09      2.69 o 
   2  12  18        1.26        1.13      0.99 o 
   3  12  18       74.41       73.67      1.99 o 
   4  12  18       19.55       20.30      1.61 o 
   5  12  18       92.98       90.39      2.39 o 
   1  13  18      531.47      504.77      6.69 o 
   2  13  18      689.23      684.01      7.67 o 
   3  13  18      187.37      181.43      2.98 o 
   4  13  18        6.34        6.51      1.20 o 
   5  13  18       33.05       39.46      1.89 o 
   0  14  18     1169.58     1147.42     16.92 o 
   1  14  18      291.19      288.03      4.44 o 
   2  14  18      194.63      208.10      3.38 o 
   3  14  18      128.62      134.82      2.69 o 
   4  14  18       25.53       32.95      1.60 o 
   5  14  18        0.11       -0.49      1.28 o 
   1  15  18      270.99      265.23      4.00 o 
   2  15  18       38.42       37.83      1.94 o 
   3  15  18       27.91       31.09      1.61 o 
   4  15  18       21.36       28.13      2.04 o 
   0  16  18       18.28       18.42      2.28 o 
   1  16  18       14.26       17.68      1.61 o 
   2  16  18       37.91       50.60      2.35 o 
   3  16  18       77.60       87.37      2.69 o 
   1  17  18      202.12      221.90      4.12 o 
   2  17  18       14.85       18.86      1.77 o 
   0  18  18      249.89      322.54      6.84 o 
   1  18  18      110.56      128.24      3.39 o 
   1   1  19        0.34        2.53      0.95 o 
   2   1  19      488.45      499.71      4.72 o 
   3   1  19     1044.94     1051.05      8.51 o 
   4   1  19      324.09      325.08      3.74 o 
   5   1  19       46.62       51.12      2.41 o 
   6   1  19       66.00       62.30      3.04 o 
   7   1  19        0.05       -1.45      1.56 o 
   1   2  19      556.50      567.81      6.69 o 
   2   2  19      179.39      163.79      2.31 o 
   3   2  19       25.79       19.64      0.99 o 
   4   2  19     1448.00     1374.98     12.68 o 
   5   2  19      434.21      390.74      5.40 o 
   6   2  19     1008.08      969.34     13.16 o 
   7   2  19       37.92       34.64      2.23 o 
   1   3  19      322.53      352.50      4.09 o 
   2   3  19      319.57      288.33      3.32 o 
   3   3  19       63.36       45.00      1.49 o 
   4   3  19        6.17        7.01      0.99 o 
   5   3  19      591.90      560.85      6.45 o 
   6   3  19      391.57      398.45      6.58 o 
   7   3  19      182.02      173.85      3.95 o 
   0   4  19     4034.39     3823.05     51.67 o 
   1   4  19      510.27      455.26      4.17 o 
   2   4  19     2405.01     2391.52     22.98 o 
   3   4  19      216.27      228.68      3.11 o 
   4   4  19      349.90      362.10      4.24 o 
   5   4  19        7.38        7.66      1.07 o 
   6   4  19      310.07      326.41      5.16 o 
   7   4  19      192.95      173.52      3.95 o 
   1   5  19     1069.18     1030.15      8.47 o 
   2   5  19       42.43       27.58      1.04 o 
   3   5  19      601.55      565.04      6.35 o 
   4   5  19      643.88      612.46      6.39 o 
   5   5  19      445.69      446.44      4.95 o 
   6   5  19        9.88        7.00      2.06 o 
   7   5  19        1.26        3.62      1.97 o 
   0   6  19      449.21      516.78      7.83 o 
   1   6  19      959.12      900.69      8.58 o 
   2   6  19      332.52      315.67      3.74 o 
   3   6  19      832.37      802.54      8.50 o 
   4   6  19       50.78       52.10      1.66 o 
   5   6  19      143.71      136.66      2.49 o 
   6   6  19      335.64      312.18      4.38 o 
   7   6  19      196.73      173.57      4.09 o 
   1   7  19       46.34       44.20      1.28 o 
   2   7  19     1472.40     1538.88     15.27 o 
   3   7  19      196.57      182.13      3.01 o 
   4   7  19      109.51       94.08      1.99 o 
   5   7  19       42.72       34.55      1.49 o 
   6   7  19        1.92        4.39      1.28 o 
   7   7  19        9.07        8.55      1.61 o 
   0   8  19      937.23      987.54     12.33 o 
   1   8  19        3.12        2.07      0.88 o 
   2   8  19      182.45      167.55      2.69 o 
   3   8  19        1.29        2.26      0.99 o 
   4   8  19     1134.73     1082.08     11.19 o 
   5   8  19       97.57       97.17      2.10 o 
   6   8  19       43.85       45.84      1.92 o 
   1   9  19      222.88      191.19      2.67 o 
   2   9  19      538.46      499.82      5.81 o 
   3   9  19       96.66       78.13      2.15 o 
   4   9  19      179.89      171.32      2.89 o 
   5   9  19       73.38       67.13      1.99 o 
   6   9  19      103.83      106.99      2.49 o 
   0  10  19       58.79       45.16      1.97 o 
   1  10  19      252.09      246.64      3.46 o 
   2  10  19        4.53       -0.88      1.07 o 
   3  10  19      213.24      190.87      3.22 o 
   4  10  19      288.87      274.57      4.00 o 
   5  10  19        2.61        4.45      1.05 o 
   6  10  19      300.96      298.62      4.10 o 
   1  11  19        0.85        1.75      1.07 o 
   2  11  19       51.61       44.97      1.60 o 
   3  11  19      615.91      584.77      6.89 o 
   4  11  19        0.68        3.73      1.07 o 
   5  11  19      130.09      114.06      2.33 o 
   6  11  19       60.13       64.27      2.11 o 
   0  12  19      238.17      231.16      5.02 o 
   1  12  19       34.99       32.05      1.61 o 
   2  12  19      112.72      105.06      2.37 o 
   3  12  19       71.38       73.06      2.11 o 
   4  12  19       35.73       37.51      1.67 o 
   5  12  19      256.93      255.20      3.82 o 
   1  13  19      394.66      388.01      5.51 o 
   2  13  19        7.14        7.48      1.13 o 
   3  13  19      160.89      154.57      2.74 o 
   4  13  19        0.61        0.42      1.08 o 
   5  13  19       10.82        9.89      1.37 o 
   0  14  19       63.15       63.81      5.42 o 
   1  14  19       43.08       46.75      2.19 o 
   2  14  19      153.06      141.21      2.76 o 
   3  14  19       35.86       29.76      1.67 o 
   4  14  19       81.29       75.26      2.31 o 
   1  15  19       73.82       76.22      2.54 o 
   2  15  19       21.75       22.69      1.77 o 
   3  15  19        6.76        7.24      1.61 o 
   4  15  19       10.22        9.50      1.61 o 
   0  16  19      368.79      411.80      7.60 o 
   1  16  19        8.12       12.38      1.79 o 
   2  16  19       27.02       43.07      2.35 o 
   3  16  19       18.46       26.42      1.94 o 
   1  17  19       35.02       56.07      3.63 o 
   2  17  19      162.79      166.87      3.63 o 
   0   0  20      434.42      470.64      9.31 o 
   1   0  20     1269.16     1215.37     21.40 o 
   2   0  20      191.10      189.67      3.19 o 
   3   0  20     3405.07     3282.41     37.76 o 
   4   0  20     3437.31     3238.69     44.57 o 
   5   0  20      255.39      221.13      6.51 o 
   6   0  20      957.19      893.79     17.68 o 
   7   0  20        3.63        1.32      2.19 o 
   1   1  20     2937.99     2873.06     30.37 o 
   2   1  20      552.28      545.11      5.09 o 
   3   1  20      237.31      262.52      4.10 o 
   4   1  20      194.81      196.03      3.01 o 
   5   1  20      645.32      636.44      9.21 o 
   6   1  20      189.08      166.60      3.95 o 
   7   1  20       28.02       21.08      1.97 o 
   0   2  20      971.36      941.19     16.75 o 
   1   2  20     1551.14     1499.12     16.36 o 
   2   2  20       56.12       54.68      1.88 o 
   3   2  20      429.33      382.55      4.24 o 
   4   2  20      146.39      147.25      2.69 o 
   5   2  20      375.27      399.73      5.75 o 
   6   2  20       52.05       51.51      3.09 o 
   7   2  20       42.34       43.19      2.63 o 
   1   3  20       70.19       56.17      2.28 o 
   2   3  20     1291.75     1266.82     11.71 o 
   3   3  20     1919.61     1932.05     17.44 o 
   4   3  20      272.42      235.06      3.06 o 
   5   3  20       84.54       72.28      2.15 o 
   6   3  20       86.68       84.56      2.91 o 
   7   3  20        0.04        0.15      1.72 o 
   0   4  20     1094.11     1032.24     14.68 o 
   1   4  20      622.27      629.88      5.80 o 
   2   4  20     1256.91     1169.57     11.62 o 
   3   4  20       26.17       16.83      1.07 o 
   4   4  20      478.94      447.61      4.89 o 
   5   4  20       51.38       56.92      2.02 o 
   6   4  20      221.62      228.12      4.61 o 
   7   4  20       17.87       20.26      1.97 o 
   1   5  20       73.82       61.39      2.20 o 
   2   5  20      750.01      713.04      7.01 o 
   3   5  20       46.93       68.44      1.82 o 
   4   5  20        3.99        2.63      1.07 o 
   5   5  20       27.81       30.31      1.61 o 
   6   5  20        0.01        0.22      1.07 o 
   7   5  20      159.79      155.42      3.95 o 
   0   6  20      261.72      258.95      4.77 o 
   1   6  20        0.07        0.00      0.73 o 
   2   6  20       98.83       95.71      1.99 o 
   3   6  20       44.06       43.01      1.61 o 
   4   6  20      226.22      226.45      3.10 o 
   5   6  20       55.24       44.81      1.60 o 
   6   6  20        4.55        8.96      1.35 o 
   7   6  20        7.41       10.92      1.97 o 
   1   7  20        2.29       14.55      0.99 o 
   2   7  20        5.01        1.75      1.07 o 
   3   7  20      141.20      152.31      2.69 o 
   4   7  20      127.31      132.08      2.39 o 
   5   7  20       68.56       55.51      1.99 o 
   6   7  20        7.57        3.72      1.13 o 
   0   8  20       22.58       32.14      1.68 o 
   1   8  20      189.05      157.49      2.61 o 
   2   8  20       89.44       90.14      2.35 o 
   3   8  20      268.14      238.21      3.32 o 
   4   8  20      253.31      210.31      3.30 o 
   5   8  20        0.11        0.00      0.99 o 
   6   8  20      207.56      195.77      3.55 o 
   1   9  20      359.80      306.77      3.67 o 
   2   9  20        8.95        8.06      1.08 o 
   3   9  20      148.80      125.15      2.57 o 
   4   9  20        1.81        1.88      0.99 o 
   5   9  20      204.85      202.78      3.10 o 
   6   9  20       98.25      104.26      2.69 o 
   0  10  20      795.72      693.57     10.58 o 
   1  10  20      156.28      126.48      2.73 o 
   2  10  20      612.80      543.28      6.25 o 
   3  10  20      109.78      102.29      2.37 o 
   4  10  20       76.66       56.25      2.15 o 
   5  10  20       20.40       15.26      1.40 o 
   6  10  20        7.13       10.05      1.49 o 
   1  11  20        9.64        7.93      1.18 o 
   2  11  20      236.97      232.62      3.17 o 
   3  11  20        0.63        0.70      1.13 o 
   4  11  20      643.34      633.80      7.42 o 
   5  11  20       32.25       34.63      1.60 o 
   0  12  20       38.94       32.04      2.28 o 
   1  12  20       90.25       89.84      2.44 o 
   2  12  20       15.38       17.32      1.47 o 
   3  12  20       94.02       96.25      2.23 o 
   4  12  20       20.92       20.28      1.61 o 
   5  12  20       32.22       42.54      1.99 o 
   1  13  20     1228.01     1200.19     13.62 o 
   2  13  20       32.86       31.71      1.61 o 
   3  13  20      136.41      153.99      3.01 o 
   4  13  20       58.90       61.11      1.99 o 
   5  13  20      244.48      256.77      3.90 o 
   0  14  20       40.28       47.90      2.71 o 
   1  14  20       89.36       82.25      2.44 o 
   2  14  20      364.78      356.73      5.30 o 
   3  14  20       19.23       15.02      1.61 o 
   4  14  20      776.24      824.98      8.65 o 
   1  15  20        0.01       -0.20      1.33 o 
   2  15  20      848.03      923.30     10.94 o 
   3  15  20        2.37        2.16      1.35 o 
   0  16  20      608.15      608.19     10.37 o 
   1  16  20       30.51       35.34      1.99 o 
   2  16  20       18.63       29.60      1.94 o 
   1  17  20       81.27       98.55      2.94 o 
   1   1  21     2180.83     2295.23     24.48 o 
   2   1  21        4.75        1.05      0.70 o 
   3   1  21      137.34      137.91      2.23 o 
   4   1  21       66.31       79.26      2.35 o 
   5   1  21        3.41        1.32      1.32 o 
   6   1  21      288.02      291.81      5.26 o 
   7   1  21        0.11       -0.92      1.55 o 
   0   2  21     2439.21     2595.24     43.74 o 
   1   2  21      374.58      420.34      6.37 o 
   2   2  21     1274.15     1306.42     12.94 o 
   3   2  21      388.60      433.02      4.64 o 
   4   2  21      534.72      532.53      6.25 o 
   5   2  21       17.53       19.52      1.97 o 
   6   2  21       19.63       16.68      1.97 o 
   7   2  21       72.32       65.93      2.76 o 
   1   3  21      495.46      473.99      4.89 o 
   2   3  21     1150.76     1114.52     11.24 o 
   3   3  21      690.99      696.21      6.89 o 
   4   3  21      168.80      184.64      3.01 o 
   5   3  21        3.47       10.46      1.25 o 
   6   3  21       17.80       22.86      2.61 o 
   7   3  21       26.45       26.17      2.47 o 
   0   4  21      190.87      215.44      4.43 o 
   1   4  21        1.00        3.21      1.10 o 
   2   4  21      224.47      199.19      3.21 o 
   3   4  21      266.18      230.55      3.30 o 
   4   4  21      940.27      863.34      8.58 o 
   5   4  21      604.33      589.70      6.89 o 
   6   4  21      251.22      236.35      4.61 o 
   7   4  21       72.49       69.46      3.29 o 
   1   5  21       70.99       70.62      1.74 o 
   2   5  21        0.66        0.19      0.98 o 
   3   5  21       81.22       72.43      1.82 o 
   4   5  21        2.62        6.70      0.99 o 
   5   5  21       21.77       17.37      1.47 o 
   6   5  21       65.67       80.68      2.66 o 
   7   5  21       44.48       36.58      2.63 o 
   0   6  21       80.68       72.17      2.09 o 
   1   6  21       92.34       83.63      1.80 o 
   2   6  21      841.33      755.85      7.38 o 
   3   6  21      328.34      285.51      3.76 o 
   4   6  21      537.35      476.52      5.39 o 
   5   6  21       97.58       93.66      2.37 o 
   6   6  21       48.55       45.58      2.15 o 
   1   7  21       88.04       90.21      2.02 o 
   2   7  21       55.24       40.50      1.61 o 
   3   7  21      134.92      116.71      2.10 o 
   4   7  21      186.30      200.07      2.98 o 
   5   7  21       58.20       60.04      1.99 o 
   6   7  21        3.60        2.81      1.30 o 
   0   8  21       22.27       17.18      1.52 o 
   1   8  21      875.78      747.19      7.96 o 
   2   8  21       16.79       19.41      1.19 o 
   3   8  21      882.24      758.99      7.72 o 
   4   8  21        6.38        5.70      1.07 o 
   5   8  21        0.01       -0.38      0.99 o 
   6   8  21        1.60        1.81      1.19 o 
   1   9  21     2286.14     1882.65     18.22 o 
   2   9  21      145.96      132.67      2.57 o 
   3   9  21        0.00        0.44      1.07 o 
   4   9  21       66.54       61.47      1.99 o 
   5   9  21        8.18       10.87      1.28 o 
   6   9  21       48.46       47.55      2.15 o 
   0  10  21      530.50      498.86      8.08 o 
   1  10  21      129.79       92.35      2.22 o 
   2  10  21        3.83        4.73      1.07 o 
   3  10  21        0.88        4.83      1.07 o 
   4  10  21        2.03        1.97      1.07 o 
   5  10  21      113.82      126.99      2.37 o 
   1  11  21      139.18      136.56      2.69 o 
   2  11  21       18.87       21.97      1.47 o 
   3  11  21      171.61      157.46      3.01 o 
   4  11  21       25.20       19.56      1.61 o 
   5  11  21       40.81       43.01      1.80 o 
   0  12  21        3.40        1.32      1.52 o 
   1  12  21        2.23        2.63      1.18 o 
   2  12  21       40.00       44.52      1.67 o 
   3  12  21      133.29      132.24      2.49 o 
   4  12  21       13.51       18.84      1.63 o 
   5  12  21       90.81       84.45      2.39 o 
   1  13  21       74.48       71.64      4.27 o 
   2  13  21        4.47        4.28      1.19 o 
   3  13  21        3.15        5.00      1.26 o 
   4  13  21      359.64      400.44      4.89 o 
   0  14  21      130.09      127.55      4.01 o 
   1  14  21       86.55       88.02      2.54 o 
   2  14  21       90.52       90.88      2.79 o 
   3  14  21       13.56       21.17      1.61 o 
   4  14  21       98.76      101.92      2.76 o 
   1  15  21      309.22      282.54      4.57 o 
   2  15  21      249.33      247.83      4.44 o 
   3  15  21       26.36       45.23      2.19 o 
   0  16  21      197.48      209.30      5.32 o 
   1  16  21      133.40      148.24      3.53 o 
   2  16  21        0.92       -1.21      1.44 o 
   0   0  22     7166.32     7121.04    117.25 o 
   1   0  22     4565.64     4561.68     75.38 o 
   2   0  22     1243.89     1197.23     14.61 o 
   3   0  22     2604.81     2621.56     36.21 o 
   4   0  22       27.79       17.99      2.79 o 
   5   0  22      110.97      104.23      5.26 o 
   6   0  22      161.32      179.07      5.58 o 
   7   0  22       11.29        5.26      2.79 o 
   1   1  22     2964.12     3093.98     32.84 o 
   2   1  22      510.58      515.41      4.93 o 
   3   1  22      352.70      344.02      4.26 o 
   4   1  22       10.38       13.30      1.25 o 
   5   1  22       20.40       20.09      1.97 o 
   6   1  22       52.44       45.16      3.11 o 
   7   1  22        5.96        3.29      1.97 o 
   0   2  22     6992.52     7037.89    115.39 o 
   1   2  22        6.27        7.52      2.17 o 
   2   2  22     4725.26     4659.11     47.93 o 
   3   2  22      144.61      121.65      2.19 o 
   4   2  22      961.97      936.17     10.02 o 
   5   2  22      136.63      131.76      3.29 o 
   6   2  22        6.77        7.24      1.97 o 
   7   2  22        1.07        4.28      1.97 o 
   1   3  22      127.51      152.93      3.09 o 
   2   3  22     1858.53     1805.87     19.39 o 
   3   3  22      490.36      430.50      4.82 o 
   4   3  22     1310.37     1206.53     12.62 o 
   5   3  22      395.91      363.59      5.30 o 
   6   3  22       38.40       34.52      1.97 o 
   7   3  22      160.23      150.09      3.95 o 
   0   4  22      987.01      969.51     14.17 o 
   1   4  22      180.40      175.92      2.76 o 
   2   4  22      214.25      184.57      2.92 o 
   3   4  22        5.19        1.50      0.99 o 
   4   4  22      136.17      133.60      2.39 o 
   5   4  22       64.40       62.43      2.35 o 
   6   4  22      133.05      119.24      3.42 o 
   1   5  22      110.70      100.52      2.15 o 
   2   5  22        1.95        2.26      0.99 o 
   3   5  22      281.52      249.59      3.65 o 
   4   5  22        0.03       -0.56      0.99 o 
   5   5  22       23.79       26.40      1.61 o 
   6   5  22      167.83      167.53      3.95 o 
   0   6  22      165.54      173.76      3.80 o 
   1   6  22       87.60       62.38      1.74 o 
   2   6  22        6.40        6.64      1.23 o 
   3   6  22      192.45      191.01      3.11 o 
   4   6  22        3.03        1.69      0.99 o 
   5   6  22        1.87        0.00      1.07 o 
   6   6  22       71.37       73.90      2.54 o 
   1   7  22      632.64      575.27      6.35 o 
   2   7  22        0.35        0.88      1.07 o 
   3   7  22       25.63       16.29      1.04 o 
   4   7  22      181.44      164.13      2.81 o 
   5   7  22      125.39      117.00      2.69 o 
   6   7  22       10.86       14.59      1.61 o 
   0   8  22      612.89      476.51      7.83 o 
   1   8  22       66.34       61.55      2.19 o 
   2   8  22      834.17      716.34      7.87 o 
   3   8  22       76.51       69.01      2.15 o 
   4   8  22       80.93       61.81      2.26 o 
   5   8  22        4.82        7.97      1.14 o 
   6   8  22        0.14        0.08      1.19 o 
   1   9  22      147.88      113.20      2.94 o 
   2   9  22       19.04       19.80      1.35 o 
   3   9  22        2.35        1.54      1.07 o 
   4   9  22       97.37      102.41      2.31 o 
   5   9  22       93.46       89.78      2.39 o 
   0  10  22      441.09      375.96      7.87 o 
   1  10  22      243.01      194.80      3.22 o 
   2  10  22      121.91       93.40      2.29 o 
   3  10  22      362.55      329.18      4.54 o 
   4  10  22       64.41       57.42      2.15 o 
   5  10  22       20.94       25.84      1.40 o 
   1  11  22      182.34      165.27      3.37 o 
   2  11  22      235.92      226.52      3.46 o 
   3  11  22       31.69       30.76      1.61 o 
   4  11  22       52.33       47.00      2.02 o 
   5  11  22       40.43       41.45      1.89 o 
   0  12  22       87.78      113.66      3.49 o 
   1  12  22       15.75       15.54      1.44 o 
   2  12  22        0.49        0.31      1.13 o 
   3  12  22       77.61       88.90      2.37 o 
   4  12  22      166.12      153.80      3.43 o 
   1  13  22       13.11       10.00      1.33 o 
   2  13  22       19.58       21.92      1.77 o 
   3  13  22        0.01        0.00      1.19 o 
   4  13  22        2.01        0.62      1.20 o 
   0  14  22       17.14       10.86      1.92 o 
   1  14  22       31.88       34.57      1.94 o 
   2  14  22       28.80       31.28      1.94 o 
   3  14  22       22.88       28.12      1.74 o 
   1  15  22      624.84      688.87      8.58 o 
   2  15  22      417.70      445.43      6.34 o 
   0  16  22      448.31      492.58     11.57 o 
   1  16  22       42.30       53.08      2.44 o 
   1   1  23     2672.33     2727.34     29.07 o 
   2   1  23      968.47      984.47      8.58 o 
   3   1  23       71.19       69.46      2.35 o 
   4   1  23      675.46      675.96      8.35 o 
   5   1  23       10.64       16.36      2.09 o 
   6   1  23        7.19        7.57      1.97 o 
   0   2  23      820.67      995.23     14.44 o 
   1   2  23     1061.37     1046.61     10.75 o 
   2   2  23      627.81      587.05     10.93 o 
   3   2  23     1002.95      943.19      9.91 o 
   4   2  23       88.75      106.17      2.79 o 
   5   2  23       18.25       21.83      2.09 o 
   6   2  23      311.43      288.04      5.32 o 
   1   3  23      753.29      773.09      7.58 o 
   2   3  23      287.32      271.56      5.05 o 
   3   3  23      132.75      118.79      2.16 o 
   4   3  23      161.58      144.24      2.69 o 
   5   3  23      127.18      106.99      3.29 o 
   6   3  23       32.60       36.18      2.41 o 
   0   4  23     2561.85     2560.53     35.20 o 
   1   4  23       34.88       32.97      1.26 o 
   2   4  23      103.35       98.86      2.35 o 
   3   4  23       16.11       13.69      0.99 o 
   4   4  23       16.00       14.29      1.13 o 
   5   4  23      106.03       97.45      2.79 o 
   6   4  23      288.92      279.05      5.26 o 
   1   5  23      158.97      177.97      2.76 o 
   2   5  23       42.80       19.36      1.04 o 
   3   5  23      295.91      270.36      3.65 o 
   4   5  23      484.22      438.85      4.95 o 
   5   5  23      262.56      266.64      4.00 o 
   6   5  23        5.50        8.88      1.97 o 
   0   6  23     3018.93     2583.47     34.61 o 
   1   6  23       19.72       15.57      1.07 o 
   2   6  23     1112.35      978.42     10.11 o 
   3   6  23       51.16       49.53      1.74 o 
   4   6  23        7.69        9.52      1.08 o 
   5   6  23        6.44        5.90      1.26 o 
   6   6  23      236.80      256.97      4.57 o 
   1   7  23      508.20      488.51      6.22 o 
   2   7  23      335.20      311.20      4.19 o 
   3   7  23       29.76       27.22      1.37 o 
   4   7  23      157.63      147.69      2.54 o 
   5   7  23        0.00       -0.15      1.13 o 
   6   7  23        6.50        4.67      1.58 o 
   0   8  23      854.59      706.98     10.87 o 
   1   8  23       98.98      107.50      2.54 o 
   2   8  23      329.19      291.99      4.09 o 
   3   8  23       59.93       56.63      1.92 o 
   4   8  23       70.42       83.10      1.90 o 
   5   8  23        7.49       13.61      1.61 o 
   1   9  23      145.02      130.70      2.69 o 
   2   9  23      362.43      303.14      4.09 o 
   3   9  23        0.35        3.51      1.07 o 
   4   9  23        0.40        0.94      1.10 o 
   5   9  23       27.81       24.86      1.49 o 
   0  10  23      120.79      109.49      4.11 o 
   1  10  23        2.44        1.39      1.13 o 
   2  10  23       32.29       40.31      1.61 o 
   3  10  23       45.93       49.64      1.92 o 
   4  10  23       13.28        8.03      1.35 o 
   5  10  23       54.20       59.75      1.95 o 
   1  11  23       17.10       18.41      1.58 o 
   2  11  23        6.08       10.15      1.19 o 
   3  11  23        5.74        3.54      1.33 o 
   4  11  23        7.09       13.14      1.61 o 
   0  12  23        2.42       -0.66      1.86 o 
   1  12  23        0.02        1.50      1.25 o 
   2  12  23       34.95       43.50      1.74 o 
   3  12  23       12.25       10.81      1.61 o 
   4  12  23       11.19       17.00      1.61 o 
   1  13  23       35.85       35.32      1.85 o 
   2  13  23       58.45       62.43      2.35 o 
   3  13  23        0.18       -1.79      1.19 o 
   0  14  23      223.92      262.46      6.93 o 
   1  14  23        6.93        8.26      1.58 o 
   2  14  23      184.49      200.32      3.85 o 
   3  14  23       60.61       72.18      2.66 o 
   1  15  23      142.00      139.52      3.26 o 
   2  15  23      145.48      187.69      3.85 o 
   0   0  24     9123.66     9072.80    210.57 o 
   1   0  24     4779.45     4825.54     80.03 o 
   2   0  24     4283.49     4455.65     51.21 o 
   3   0  24     2941.38     2988.94     51.18 o 
   4   0  24      482.38      471.16     10.24 o 
   5   0  24      256.71      258.69      6.93 o 
   6   0  24      295.20      302.28      7.87 o 
   1   1  24     5387.29     5566.36     58.27 o 
   2   1  24      560.28      575.12      8.53 o 
   3   1  24      240.77      253.59      4.61 o 
   4   1  24       85.78       90.73      2.85 o 
   5   1  24       42.72       46.47      2.63 o 
   6   1  24       33.57       38.53      2.63 o 
   0   2  24      412.96      421.40      6.07 o 
   1   2  24      253.41      298.76      9.71 o 
   2   2  24     1039.18     1046.52     11.71 o 
   3   2  24       70.37       81.78      3.14 o 
   4   2  24      761.27      768.85      9.42 o 
   5   2  24       32.50       38.27      2.09 o 
   6   2  24        4.53        2.63      1.97 o 
   1   3  24      239.30      254.39      3.46 o 
   2   3  24        8.38        5.26      1.32 o 
   3   3  24      247.53      223.64      3.10 o 
   4   3  24      610.28      672.64      8.46 o 
   5   3  24      108.01       98.88      3.29 o 
   6   3  24      421.19      424.80      7.24 o 
   0   4  24     1221.09     1286.20     18.48 o 
   1   4  24        7.25        6.86      1.07 o 
   2   4  24       54.49       47.77      1.88 o 
   3   4  24       86.22       95.91      1.99 o 
   4   4  24       11.89       14.82      1.35 o 
   5   4  24       16.74       12.97      1.58 o 
   6   4  24      145.51      158.96      3.95 o 
   1   5  24      331.66      291.90      3.84 o 
   2   5  24       89.29       79.50      2.15 o 
   3   5  24        2.46        0.66      1.07 o 
   4   5  24        1.29        4.39      1.07 o 
   5   5  24       61.97       63.93      2.35 o 
   6   5  24      190.20      198.76      4.61 o 
   0   6  24        5.86        6.58      2.63 o 
   1   6  24        0.60        1.32      1.18 o 
   2   6  24       26.12       20.38      1.26 o 
   3   6  24        0.15       -0.66      1.07 o 
   4   6  24      611.86      589.36      6.39 o 
   5   6  24        5.36        4.61      1.19 o 
   6   6  24      209.23      214.20      4.61 o 
   1   7  24       26.06       24.10      2.21 o 
   2   7  24      606.04      506.54      5.89 o 
   3   7  24      361.90      316.28      3.90 o 
   4   7  24      107.73       94.00      2.10 o 
   5   7  24      196.56      191.92      3.38 o 
   0   8  24      761.57      599.83     11.60 o 
   1   8  24       62.73       51.48      2.41 o 
   2   8  24      152.28      127.04      2.57 o 
   3   8  24        0.19        3.29      1.07 o 
   4   8  24        0.58       -0.66      0.93 o 
   5   8  24      125.08      137.09      2.92 o 
   1   9  24       29.77       33.63      1.61 o 
   2   9  24       22.27       23.16      1.77 o 
   3   9  24       55.56       52.13      2.02 o 
   4   9  24        6.12        6.66      1.19 o 
   5   9  24       18.54       23.06      1.49 o 
   0  10  24     1004.20      886.00     16.27 o 
   1  10  24        3.03        3.42      1.18 o 
   2  10  24      292.70      248.05      3.65 o 
   3  10  24        2.57        4.41      1.28 o 
   4  10  24        6.83        4.61      1.35 o 
   5  10  24       16.77       19.72      1.44 o 
   1  11  24      286.05      273.19      4.44 o 
   2  11  24      132.55      124.65      2.94 o 
   3  11  24      360.87      376.36      5.63 o 
   4  11  24       15.05       12.07      1.61 o 
   0  12  24       27.80       28.31      2.79 o 
   1  12  24        0.29       -1.58      1.18 o 
   2  12  24      150.40      149.31      3.26 o 
   3  12  24        5.29       11.75      1.61 o 
   4  12  24       69.27       69.04      2.66 o 
   1  13  24       83.87       73.56      2.44 o 
   2  13  24        2.65        2.94      1.33 o 
   3  13  24      143.94      120.38      3.34 o 
   0  14  24       17.83        5.53      2.19 o 
   1  14  24        6.46        6.34      1.58 o 
   2  14  24       29.84       32.77      2.06 o 
   1  15  24       79.43       89.08      2.94 o 
   1   1  25     1447.65     1557.82     17.07 o 
   2   1  25        8.39        7.66      2.22 o 
   3   1  25      170.62      180.51      5.51 o 
   4   1  25       90.18       89.40      3.20 o 
   5   1  25      102.31       86.39      3.08 o 
   6   1  25       18.33       18.82      1.97 o 
   0   2  25      718.04      689.89      9.21 o 
   1   2  25      751.35      752.41      8.06 o 
   2   2  25      338.56      345.17      4.75 o 
   3   2  25      181.27      154.90      3.14 o 
   4   2  25        3.82        6.45      1.71 o 
   5   2  25      119.85      128.15      3.29 o 
   6   2  25       57.31       60.87      2.91 o 
   1   3  25      285.76      321.05      4.19 o 
   2   3  25      441.53      432.92      5.75 o 
   3   3  25      218.71      241.82      3.65 o 
   4   3  25      101.42      115.18      3.22 o 
   5   3  25      146.90      160.75      3.95 o 
   6   3  25        6.15        5.59      1.97 o 
   0   4  25        0.14       -1.32      2.63 o 
   1   4  25      466.60      445.87      5.27 o 
   2   4  25      183.79      164.97      2.76 o 
   3   4  25     1101.66     1043.18     10.21 o 
   4   4  25      243.47      244.76      3.76 o 
   5   4  25      110.79       90.24      3.08 o 
   6   4  25       23.34       26.85      2.09 o 
   1   5  25      420.16      361.82      4.54 o 
   2   5  25       88.59       76.44      2.15 o 
   3   5  25      144.79      168.97      3.01 o 
   4   5  25       62.07       60.04      2.15 o 
   5   5  25      108.39      102.20      2.94 o 
   0   6  25       89.34       84.24      3.04 o 
   1   6  25      182.77      186.19      3.26 o 
   2   6  25      146.80      126.03      2.79 o 
   3   6  25        4.25        2.44      0.99 o 
   4   6  25      501.29      460.57      5.91 o 
   5   6  25      119.70      117.55      3.04 o 
   1   7  25      222.44      242.00      4.56 o 
   2   7  25      295.86      250.93      3.79 o 
   3   7  25      121.75       94.38      2.13 o 
   4   7  25       10.48       13.30      1.28 o 
   5   7  25        8.88       11.78      1.61 o 
   0   8  25      376.59      290.46      6.93 o 
   1   8  25      421.21      368.39      5.04 o 
   2   8  25       47.56       44.07      2.06 o 
   3   8  25      239.77      215.69      3.55 o 
   4   8  25        1.74        2.52      0.96 o 
   5   8  25       12.69       11.75      1.61 o 
   1   9  25      226.19      166.11      3.14 o 
   2   9  25       16.21        8.37      1.33 o 
   3   9  25      240.09      245.80      3.76 o 
   4   9  25       48.87       43.55      1.82 o 
   5   9  25       26.06       33.82      1.66 o 
   0  10  25       14.07       10.09      2.19 o 
   1  10  25      119.30      108.87      2.91 o 
   2  10  25        5.12        7.28      1.19 o 
   3  10  25        1.68        0.94      1.25 o 
   4  10  25        6.92        4.51      1.35 o 
   1  11  25        0.03        0.26      1.18 o 
   2  11  25       35.08       28.71      1.61 o 
   3  11  25      160.57      167.83      3.53 o 
   4  11  25        0.27        0.94      1.35 o 
   0  12  25       38.73       48.36      3.16 o 
   1  12  25       40.01       48.54      2.19 o 
   2  12  25       11.24        6.68      1.33 o 
   3  12  25        8.90        9.65      1.61 o 
   1  13  25       21.35       25.57      1.77 o 
   2  13  25       51.51       50.28      2.19 o 
   0  14  25       95.01       92.14      4.65 o 
   1  14  25        8.24        8.69      1.77 o 
   0   0  26     3815.09     3903.38     92.12 o 
   1   0  26      570.86      615.97      9.88 o 
   2   0  26      579.42      560.81     11.60 o 
   3   0  26      184.44      196.66     10.53 o 
   4   0  26       28.00       23.98      2.79 o 
   5   0  26      198.29      217.18      6.51 o 
   6   0  26       26.94       27.87      3.16 o 
   1   1  26       91.05      133.26      2.69 o 
   2   1  26     1359.05     1392.40     14.11 o 
   3   1  26     2353.36     2422.69     29.61 o 
   4   1  26      109.50      115.02      3.29 o 
   5   1  26      635.79      630.94     10.64 o 
   6   1  26       25.56       33.04      2.66 o 
   0   2  26      787.39      803.92     14.23 o 
   1   2  26      738.14      763.25      9.17 o 
   2   2  26       80.57       81.86      2.15 o 
   3   2  26      169.12      177.37      3.95 o 
   4   2  26     1162.73     1164.55     15.13 o 
   5   2  26      289.84      293.70      5.41 o 
   1   3  26      570.84      578.63      6.35 o 
   2   3  26      317.53      320.23      4.57 o 
   3   3  26      242.84      253.82      4.12 o 
   4   3  26       67.40       67.48      2.35 o 
   5   3  26        5.06        3.95      1.97 o 
   0   4  26      139.42      128.97      4.65 o 
   1   4  26      162.58      169.72      2.83 o 
   2   4  26       26.74       23.88      1.47 o 
   3   4  26      162.78      173.84      3.11 o 
   4   4  26       58.63       50.12      2.64 o 
   5   4  26       16.80       20.22      1.97 o 
   1   5  26      339.70      313.43      4.76 o 
   2   5  26      587.52      533.62      6.93 o 
   3   5  26       90.02       89.48      2.10 o 
   4   5  26        2.74        4.26      1.13 o 
   5   5  26      197.04      210.90      4.12 o 
   0   6  26       79.56       74.70      3.04 o 
   1   6  26      191.85      184.82      3.95 o 
   2   6  26       48.78       42.61      1.94 o 
   3   6  26      199.01      180.64      2.89 o 
   4   6  26        9.80        4.72      1.13 o 
   5   6  26       11.37       11.04      1.58 o 
   1   7  26     1252.26     1192.34     14.96 o 
   2   7  26       32.13       34.82      1.77 o 
   3   7  26       73.32       77.20      2.78 o 
   4   7  26      105.37      104.23      2.39 o 
   5   7  26        7.58        6.70      1.58 o 
   0   8  26       84.38       91.46      4.11 o 
   1   8  26       51.70       42.89      2.06 o 
   2   8  26       32.35       37.07      1.77 o 
   3   8  26      281.77      273.05      4.09 o 
   4   8  26        0.82        0.40      0.96 o 
   1   9  26        2.32        1.97      1.52 o 
   2   9  26      301.36      304.63      4.71 o 
   3   9  26       36.63       36.66      1.85 o 
   4   9  26       26.58       25.24      1.49 o 
   0  10  26       43.18       39.02      3.16 o 
   1  10  26       30.06       34.96      1.97 o 
   2  10  26      107.93      125.80      2.69 o 
   3  10  26       40.19       53.70      2.35 o 
   4  10  26      215.43      231.53      3.76 o 
   1  11  26       48.16       50.48      3.04 o 
   2  11  26        2.41        0.00      1.33 o 
   3  11  26       32.10       43.39      2.19 o 
   0  12  26       19.55       18.96      4.61 o 
   1  12  26       36.56       42.25      2.23 o 
   2  12  26       55.34       70.78      2.54 o 
   3  12  26       26.86       36.84      2.02 o 
   1  13  26       26.23       30.16      1.94 o 
   2  13  26       29.22       29.73      1.94 o 
   1   1  27        2.40        8.10      1.18 o 
   2   1  27      401.34      428.08      8.28 o 
   3   1  27     1286.93     1355.46     17.43 o 
   4   1  27      359.35      365.85      6.23 o 
   5   1  27      296.51      308.04      5.92 o 
   0   2  27      220.60      241.87      5.02 o 
   1   2  27      431.36      455.09      6.73 o 
   2   2  27       52.36       55.48      2.02 o 
   3   2  27        0.86        0.33      1.61 o 
   4   2  27      414.60      417.42      6.73 o 
   5   2  27      430.55      415.55      7.24 o 
   1   3  27       11.48       13.09      1.08 o 
   2   3  27       25.55       26.65      1.47 o 
   3   3  27      120.79      111.26      3.29 o 
   4   3  27        0.12        0.66      1.52 o 
   5   3  27       99.06      109.75      3.42 o 
   0   4  27      116.85      119.77      4.65 o 
   1   4  27       12.62       12.43      1.13 o 
   2   4  27       92.72       97.09      2.22 o 
   3   4  27       65.48       57.90      2.35 o 
   4   4  27       30.66       31.88      2.00 o 
   5   4  27       21.56       22.29      1.97 o 
   1   5  27       13.02       13.87      1.55 o 
   2   5  27       35.39       46.98      2.06 o 
   3   5  27       31.27       31.58      1.49 o 
   4   5  27       71.65       84.93      2.79 o 
   5   5  27       44.89       38.84      2.63 o 
   0   6  27        0.13        1.75      1.52 o 
   1   6  27       20.43       20.41      2.47 o 
   2   6  27        3.38        0.26      1.18 o 
   3   6  27        5.25       11.41      1.20 o 
   4   6  27       31.51       30.00      1.61 o 
   5   6  27       15.88       16.54      1.77 o 
   1   7  27       16.18       15.08      1.73 o 
   2   7  27       11.89        9.84      1.72 o 
   3   7  27      106.89      100.09      2.47 o 
   4   7  27      166.81      159.97      2.98 o 
   0   8  27      143.02      132.42      4.65 o 
   1   8  27        0.12        0.26      1.18 o 
   2   8  27      199.72      193.24      3.95 o 
   3   8  27       17.37       19.68      1.61 o 
   4   8  27       76.54       70.14      2.04 o 
   1   9  27       61.45       76.01      2.76 o 
   2   9  27        0.05       -2.10      1.40 o 
   3   9  27       56.00       62.54      2.35 o 
   4   9  27        0.66        1.83      1.14 o 
   0  10  27       16.76       28.20      3.95 o 
   1  10  27        7.48        4.47      1.55 o 
   2  10  27       11.02       13.29      1.61 o 
   3  10  27        6.23        2.08      1.44 o 
   1  11  27        3.61       -1.05      1.55 o 
   2  11  27        3.65        2.94      1.33 o 
   3  11  27       35.69       44.01      2.15 o 
   0  12  27       98.58       85.27      4.11 o 
   1  12  27       37.77       46.00      2.41 o 
   2  12  27       16.33       19.05      1.77 o 
   0   0  28      397.25      480.36     14.48 o 
   1   0  28       51.98       59.89      2.63 o 
   2   0  28        0.02        0.00      1.86 o 
   3   0  28        0.78        2.63      2.19 o 
   4   0  28       51.50       51.46      3.72 o 
   5   0  28       45.06       55.94      3.72 o 
   1   1  28      154.08      157.23      3.04 o 
   2   1  28      220.13      241.44      4.61 o 
   3   1  28      136.15      150.77      3.95 o 
   4   1  28       23.75       29.32      2.47 o 
   5   1  28        0.11        3.29      1.97 o 
   0   2  28      261.50      280.75      5.54 o 
   1   2  28        0.06        8.12      2.30 o 
   2   2  28        6.96       11.17      1.78 o 
   3   2  28       21.45       23.24      1.97 o 
   4   2  28       22.52       33.63      1.97 o 
   5   2  28       10.21       16.80      1.97 o 
   1   3  28      190.80      205.82      3.22 o 
   2   3  28       18.50       16.83      1.35 o 
   3   3  28      193.21      185.86      3.95 o 
   4   3  28      138.02      138.79      3.75 o 
   5   3  28      178.48      193.16      4.61 o 
   0   4  28       82.71       80.30      3.72 o 
   1   4  28       14.62       10.49      1.25 o 
   2   4  28        5.28        7.11      1.18 o 
   3   4  28      390.49      382.06      5.63 o 
   4   4  28       94.99       86.56      3.29 o 
   5   4  28       96.10      108.53      3.60 o 
   1   5  28       56.54       55.41      2.63 o 
   2   5  28        2.01       -0.26      1.18 o 
   3   5  28       32.48       43.00      1.74 o 
   4   5  28      335.27      313.96      5.04 o 
   0   6  28      324.33      345.98      8.55 o 
   1   6  28       30.17       31.72      1.97 o 
   2   6  28      286.32      256.44      4.61 o 
   3   6  28       84.12       88.09      2.37 o 
   4   6  28       15.75        7.35      1.58 o 
   1   7  28      111.28      106.66      3.29 o 
   2   7  28      131.81      142.69      3.42 o 
   3   7  28        4.85        7.07      1.28 o 
   4   7  28        5.09        7.54      1.44 o 
   0   8  28      265.09      294.05      6.93 o 
   1   8  28       18.29       23.73      1.97 o 
   2   8  28       20.15       21.44      1.97 o 
   3   8  28        5.81        5.26      1.44 o 
   4   8  28       30.66       26.80      1.61 o 
   1   9  28       62.77       69.91      3.04 o 
   2   9  28      131.54      133.10      3.42 o 
   3   9  28      112.68      119.79      3.16 o 
   0  10  28      260.29      252.11      6.93 o 
   1  10  28       18.84       19.97      2.54 o 
   2  10  28       35.70       31.51      2.23 o 
   3  10  28       29.11       38.69      2.35 o 
   1  11  28        0.14        3.29      1.55 o 
   2  11  28      127.85      116.08      3.14 o 
   0  12  28      109.99       84.28      4.11 o 
   1  12  28       34.42       29.75      2.23 o 
   1   1  29        2.24        5.80      1.07 o 
   2   1  29       65.15       72.44      3.42 o 
   3   1  29       57.22       49.12      2.63 o 
   4   1  29      157.33      172.86      3.95 o 
   0   2  29      278.74      297.45      7.44 o 
   1   2  29       35.87       39.97      1.67 o 
   2   2  29      638.74      659.59      8.24 o 
   3   2  29       63.70       64.38      2.63 o 
   4   2  29       27.98       27.03      1.97 o 
   1   3  29       12.55       12.14      1.28 o 
   2   3  29       48.44       45.52      1.92 o 
   3   3  29       17.83       23.98      1.97 o 
   4   3  29      261.16      283.08      5.26 o 
   0   4  29      554.57      543.53     11.17 o 
   1   4  29        9.91       10.42      1.55 o 
   2   4  29       16.21       17.17      1.58 o 
   3   4  29      194.22      187.94      4.09 o 
   4   4  29       43.88       49.24      2.63 o 
   1   5  29       69.60       65.80      2.63 o 
   2   5  29       99.47      106.56      2.79 o 
   3   5  29       73.22       67.23      2.15 o 
   4   5  29       22.85       35.62      2.23 o 
   0   6  29       22.91       16.46      2.63 o 
   1   6  29       30.73       37.67      2.09 o 
   2   6  29       11.42        8.19      1.72 o 
   3   6  29       38.95       44.74      2.19 o 
   4   6  29      105.34      121.11      2.76 o 
   1   7  29        0.46       -0.33      1.32 o 
   2   7  29       35.82       50.27      2.63 o 
   3   7  29      243.43      264.37      5.07 o 
   0   8  29       18.89       45.28      3.95 o 
   1   8  29       64.34       69.17      2.76 o 
   2   8  29       52.03       59.66      2.63 o 
   3   8  29        3.27        4.83      1.72 o 
   1   9  29       78.75       94.79      3.08 o 
   2   9  29       13.24        3.95      2.09 o 
   0  10  29      272.07      224.62      7.24 o 
   1  10  29       30.17       30.04      2.23 o 
   2  10  29       16.70       20.46      1.97 o 
   1  11  29        0.11       -1.58      1.55 o 
   0   0  30      395.88      431.66     13.16 o 
   1   0  30        3.59        4.61      3.29 o 
   2   0  30        0.93        0.66      1.86 o 
   3   0  30        0.09       -2.79      1.86 o 
   4   0  30       94.09       89.67      4.65 o 
   1   1  30       45.02       50.11      2.25 o 
   2   1  30      142.91      166.65      3.95 o 
   3   1  30       41.76       40.17      2.41 o 
   4   1  30       15.36       18.47      1.97 o 
   0   2  30        3.64       13.31      2.19 o 
   1   2  30       36.48       40.11      1.54 o 
   2   2  30      149.06      178.18      4.53 o 
   3   2  30        2.82        4.94      2.09 o 
   4   2  30      352.36      369.53      6.58 o 
   1   3  30      294.30      312.99      6.08 o 
   2   3  30      108.97      133.84      3.29 o 
   3   3  30      151.52      162.42      3.95 o 
   4   3  30        0.21       -0.15      1.72 o 
   0   4  30        2.17        2.63      3.29 o 
   1   4  30        2.87        1.97      1.33 o 
   2   4  30      136.54      125.34      2.94 o 
   3   4  30      129.85      143.90      3.53 o 
   4   4  30      345.98      348.36      6.23 o 
   1   5  30       29.06       33.92      1.97 o 
   2   5  30      159.48      168.04      3.75 o 
   3   5  30        6.15        7.18      1.58 o 
   0   6  30      111.04      108.43      4.11 o 
   1   6  30       86.21       87.86      2.91 o 
   2   6  30       47.78       47.69      2.41 o 
   3   6  30        0.33       -0.10      1.33 o 
   1   7  30        9.17       14.23      2.28 o 
   2   7  30      109.48      119.27      3.29 o 
   3   7  30      220.05      233.25      5.54 o 
   0   8  30      727.52      713.84     13.87 o 
   1   8  30       29.47       38.31      2.23 o 
   2   8  30       35.37       28.20      2.23 o 
   1   9  30      113.85      129.82      3.57 o 
   2   9  30      201.85      209.92      4.24 o 
   0  10  30      296.95      328.04      7.87 o 
   1   1  31        5.05        8.00      1.32 o 
   2   1  31        8.71       13.68      1.77 o 
   3   1  31       13.10       19.31      2.35 o 
   0   2  31       72.71       77.04      3.72 o 
   1   2  31        9.64       12.18      1.14 o 
   2   2  31        4.39        6.03      1.44 o 
   3   2  31        0.46       -0.12      1.42 o 
   1   3  31      103.07      137.62      3.29 o 
   2   3  31      246.82      258.18      5.07 o 
   3   3  31        0.64        3.23      1.58 o 
   0   4  31       10.85        4.47      2.19 o 
   1   4  31      141.92      143.30      3.75 o 
   2   4  31       45.44       48.81      4.31 o 
   3   4  31        7.25       11.65      1.77 o 
   1   5  31      107.96       87.79      2.91 o 
   2   5  31        7.42       10.98      1.72 o 
   3   5  31      129.12      140.27      3.95 o 
   0   6  31      113.84      131.33      5.06 o 
   1   6  31       48.12       48.87      2.85 o 
   2   6  31        4.89        4.68      1.72 o 
   1   7  31       77.32      108.24      3.29 o 
   2   7  31       51.92       59.18      2.63 o 
   0   8  31      397.50      456.23      9.74 o 
   1   8  31       10.90       14.66      1.97 o 
   0   0  32        8.27       10.53      2.63 o 
   1   0  32        6.59        5.79      2.19 o 
   2   0  32      140.86      155.86      4.56 o 
   3   0  32      243.67      271.16      7.44 o 
   1   1  32      214.13      239.39      4.12 o 
   2   1  32       12.18       18.70      1.77 o 
   3   1  32      175.67      208.73      4.61 o 
   0   2  32       26.80       38.35      2.79 o 
   1   2  32       43.69       57.71      3.04 o 
   2   2  32       39.83       44.68      2.63 o 
   3   2  32       30.39       35.43      2.63 o 
   1   3  32      410.77      488.14      7.19 o 
   2   3  32        4.14        4.83      1.72 o 
   0   4  32       52.62       64.73      3.95 o 
   1   4  32      278.01      327.48      5.73 o 
   2   4  32        2.18        6.58      2.28 o 
   1   5  32       39.33       57.93      3.42 o 
   2   5  32       20.05       26.16      2.28 o 
   0   6  32      149.94      188.13      6.00 o 
   1   6  32       37.89       46.39      3.49 o 
   1   7  32       17.16       20.11      2.66 o 
   1   1  33       11.78       13.63      2.28 o 
   2   1  33        5.48        8.42      1.77 o 
   0   2  33        1.51        1.32      2.19 o 
   1   2  33       73.52       73.59      3.49 o 
   2   2  33      177.60      178.33      4.24 o 
   1   3  33      267.61      305.40      7.87 o 
   0   4  33      404.10      470.24      9.74 o 
   1   4  33        3.31        7.90      1.97 o 
   0   0  34       86.51       92.12      6.58 o 
                                                 
